# Supplementary material for: 6-Meth­oxy-1-(4-meth­oxy­phen­yl)-1,2,3,4-tetra­hydro-9H-β-carbolin-2-ium acetate
Source: Acta Crystallogr Sect E Struct Rep Online. 2012 Apr 21;68(Pt 5):o1483. doi: 10.1107/S1600536812016753 (PMC3344593; doi:10.1107/S1600536812016753)
Supplement: Supplementary file 1 [file e-68-o1483-sup1.cif]

##############################################################################
#                                                                            #
# This CIF contains the data in a paper accepted for publication in          #
# Acta Crystallographica Section E. It conforms to the requirements of       #
# Notes for Authors for Acta Crystallographica Section E, and has been       #
# peer reviewed under the auspices of the IUCr Commission on Journals.       #
#                                                                            #
# Full details of the Crystallographic Information File format               #
# are given in the paper "The Crystallographic Information File (CIF):       #
# a New Standard Archive File for Crystallography" by S. R. Hall, F. H.      #
# Allen and I. D. Brown [Acta Cryst. (1991), A47, 655-685].                  #
#                                                                            #
# The current version of the core CIF dictionary is obtainable from          #
# ftp://ftp.iucr.org/pub/cif_core.dic.                                       #
#                                                                            #
# Software is freely available for graphical display of the structure(s)     #
# in this CIF. For information consult the CIF software page                 #
# http://www.iucr.org/resources/cif/software.                                #
#                                                                            #
# This file may be used for bona fide research purposes within the           #
# scientific community so long as proper attribution is given to the journal # 
# article from which it was obtained.                                        #
#                                                                            #
##############################################################################
data_I
_audit_creation_method     SHELXL-97
_chemical_name_systematic
;
6-Methoxy-1-(4-methoxyphenyl)-1,2,3,4-tetrahydro-9<i>H</i>-\b-carbolin-2-ium
acetate
;
_chemical_name_common     ?
_chemical_formula_moiety     'C19 H21 N2 O2 +, C2 H3 O2 -'
_chemical_formula_sum     'C21 H24 N2 O4'
_chemical_formula_iupac     'C19 H21 N2 O2 +, C2 H3 O2 -'
_chemical_formula_weight     368.42
_chemical_melting_point     ?
_symmetry_cell_setting     monoclinic
_symmetry_space_group_name_H-M     'P 21/c'
_symmetry_space_group_name_Hall     '-P 2ybc'
loop_
    _symmetry_equiv_pos_as_xyz
    'x, y, z'
    '-x, y+1/2, -z+1/2'
    '-x, -y, -z'
    'x, -y-1/2, z-1/2'
_cell_length_a     9.1046(4)
_cell_length_b     19.8837(8)
_cell_length_c     12.0856(5)
_cell_angle_alpha     90.00
_cell_angle_beta     123.281(3)
_cell_angle_gamma     90.00
_cell_volume     1829.06(15)
_cell_formula_units_Z     4
_cell_measurement_reflns_used     5044
_cell_measurement_theta_min     2.52
_cell_measurement_theta_max     31.43
_cell_measurement_temperature     100.0(10)
_cell_special_details     ?
_exptl_crystal_description     'block'
_exptl_crystal_colour     'colourless'
_exptl_crystal_size_max     0.28
_exptl_crystal_size_mid     0.24
_exptl_crystal_size_min     0.16
_exptl_crystal_density_diffrn     1.338
_exptl_crystal_density_meas     ?
_exptl_crystal_density_method     'not measured'
_exptl_crystal_F_000     784
_exptl_absorpt_coefficient_mu     0.093
_exptl_absorpt_correction_type     multi-scan
_exptl_absorpt_process_details     '(<i>SADABS</i>; Bruker, 2009)'
_exptl_absorpt_correction_T_min     0.9744
_exptl_absorpt_correction_T_max     0.9852
_exptl_special_details
;
The crystal was placed in the cold stream of an Oxford Cryosystems Cobra
open-flow nitrogen cryostat (Cosier & Glazer, 1986) operating at 100.0 (1) K.
;
_diffrn_ambient_temperature     100.0(10)
_diffrn_radiation_type     MoK\a
_diffrn_radiation_wavelength     0.71073
_diffrn_radiation_source     'fine-focus sealed tube'
_diffrn_radiation_monochromator     graphite
_diffrn_measurement_device_type
;
Bruker SMART APEXII CCD area-detector
;
_diffrn_measurement_method     '\f and \w scans'
_diffrn_detector_area_resol_mean     ?
_diffrn_reflns_number     21273
_diffrn_reflns_av_R_equivalents     0.0450
_diffrn_reflns_av_sigmaI/netI     0.0603
_diffrn_reflns_theta_min     2.05
_diffrn_reflns_theta_max     31.74
_diffrn_reflns_theta_full     31.74
_diffrn_measured_fraction_theta_max     0.998
_diffrn_measured_fraction_theta_full     0.998
_diffrn_reflns_limit_h_min     -10
_diffrn_reflns_limit_h_max     13
_diffrn_reflns_limit_k_min     -25
_diffrn_reflns_limit_k_max     29
_diffrn_reflns_limit_l_min     -17
_diffrn_reflns_limit_l_max     17
_diffrn_standards_number     0
_diffrn_standards_interval_count     .
_diffrn_standards_interval_time     .
_diffrn_standards_decay_%     ?
_refine_special_details
;
Refinement of <i>F</i>^2^ against ALL reflections. The weighted <i>R</i>-factor
<i>wR</i> and goodness of fit <i>S</i> are based on <i>F</i>^2^, conventional
<i>R</i>-factors <i>R</i> are based on <i>F</i>, with <i>F</i> set to zero for
negative <i>F</i>^2^. The threshold expression of <i>F</i>^2^ >
\s(<i>F</i>^2^) is used only for calculating <i>R</i>-factors(gt) <i>etc</i>.
and is not relevant to the choice of reflections for refinement.
<i>R</i>-factors based on <i>F</i>^2^ are statistically about twice as large
as those based on <i>F</i>, and <i>R</i>- factors based on ALL data will be
even larger.
;
_reflns_number_total     6211
_reflns_number_gt     4350
_reflns_threshold_expression     I>2\s(I)
_refine_ls_structure_factor_coef     Fsqd
_refine_ls_matrix_type     full
_refine_ls_R_factor_all     0.0886
_refine_ls_R_factor_gt     0.0555
_refine_ls_wR_factor_gt     0.1187
_refine_ls_wR_factor_ref     0.1342
_refine_ls_goodness_of_fit_ref     1.027
_refine_ls_restrained_S_all     1.027
_refine_ls_number_reflns     6211
_refine_ls_number_parameters     247
_refine_ls_number_restraints     0
_refine_ls_hydrogen_treatment     constr
_refine_ls_weighting_scheme     calc
_refine_ls_weighting_details
         'calc w=1/[\s^2^(Fo^2^)+(0.0554P)^2^+0.5954P] where P=(Fo^2^+2Fc^2^)/3'
_atom_sites_solution_hydrogens     geom
_atom_sites_solution_primary     direct
_atom_sites_solution_secondary     difmap
_refine_ls_shift/su_max     0.001
_refine_ls_shift/su_mean     0.000
_refine_diff_density_max     0.415
_refine_diff_density_min     -0.257
_refine_ls_extinction_method     none
_refine_ls_extinction_coef     ?
loop_
    _atom_type_symbol
    _atom_type_description
    _atom_type_scat_dispersion_real
    _atom_type_scat_dispersion_imag
    _atom_type_scat_source
    'C' 'C' 0.0033 0.0016
                         'International Tables Vol C Tables 4.2.6.8 and 6.1.1.4'
    'H' 'H' 0.0000 0.0000
                         'International Tables Vol C Tables 4.2.6.8 and 6.1.1.4'
    'N' 'N' 0.0061 0.0033
                         'International Tables Vol C Tables 4.2.6.8 and 6.1.1.4'
    'O' 'O' 0.0106 0.0060
                         'International Tables Vol C Tables 4.2.6.8 and 6.1.1.4'
_computing_data_collection     'APEX2 (Bruker, 2009)'
_computing_cell_refinement     'SAINT (Bruker, 2009)'
_computing_data_reduction     'SAINT (Bruker, 2009)'
_computing_structure_solution     'SHELXTL (Sheldrick, 2008)'
_computing_structure_refinement     'SHELXTL (Sheldrick, 2008)'
_computing_molecular_graphics     'SHELXTL (Sheldrick, 2008)'
_computing_publication_material
;
SHELXTL (Sheldrick, 2008) and PLATON (Spek, 2009)
;
loop_
    _atom_site_type_symbol
    _atom_site_label
    _atom_site_fract_x
    _atom_site_fract_y
    _atom_site_fract_z
    _atom_site_U_iso_or_equiv
    _atom_site_adp_type
    _atom_site_calc_flag
    _atom_site_refinement_flags
    _atom_site_occupancy
    _atom_site_symmetry_multiplicity
    _atom_site_disorder_assembly
    _atom_site_disorder_group
    O O1 0.19801(14) 0.80635(6) -0.51962(10) 0.0206(2) Uani d . 1 1 . .
    O O2 0.79721(14) 0.79841(5) 0.61132(10) 0.0178(2) Uani d . 1 1 . .
    N N1 0.53529(15) 0.91336(6) -0.01734(11) 0.0134(2) Uani d . 1 1 . .
    H H2 0.6445 0.9291 0.0400 0.016 Uiso d R 1 1 . .
    N N2 0.21849(15) 0.94170(6) 0.07834(11) 0.0140(2) Uani d . 1 1 . .
    H H1 0.1712 0.9749 0.0136 0.017 Uiso d R 1 1 . .
    H H3 0.2114 0.9561 0.1518 0.017 Uiso d R 1 1 . .
    C C1 0.47738(18) 0.88736(7) -0.14119(13) 0.0130(3) Uani d . 1 1 . .
    C C2 0.56016(19) 0.88480(7) -0.20957(14) 0.0148(3) Uani d . 1 1 . .
    H H2A 0.6767 0.9010 -0.1704 0.018 Uiso calc R 1 1 . .
    C C3 0.46785(19) 0.85799(7) -0.33659(14) 0.0153(3) Uani d . 1 1 . .
    H H3A 0.5218 0.8559 -0.3851 0.018 Uiso calc R 1 1 . .
    C C4 0.29553(19) 0.83388(7) -0.39423(14) 0.0147(3) Uani d . 1 1 . .
    C C5 0.21217(19) 0.83642(7) -0.32661(14) 0.0146(3) Uani d . 1 1 . .
    H H5A 0.0956 0.8201 -0.3663 0.017 Uiso calc R 1 1 . .
    C C6 0.30332(18) 0.86348(7) -0.19869(13) 0.0121(3) Uani d . 1 1 . .
    C C7 0.25808(18) 0.87570(7) -0.10371(13) 0.0134(3) Uani d . 1 1 . .
    C C8 0.08984(18) 0.86327(8) -0.11207(14) 0.0151(3) Uani d . 1 1 . .
    H H8A 0.0532 0.8159 -0.1371 0.018 Uiso calc R 1 1 . .
    H H8B -0.0039 0.8926 -0.1808 0.018 Uiso calc R 1 1 . .
    C C9 0.11639(19) 0.87798(7) 0.02130(14) 0.0151(3) Uani d . 1 1 . .
    H H9A 0.0007 0.8823 0.0103 0.018 Uiso calc R 1 1 . .
    H H9B 0.1804 0.8402 0.0828 0.018 Uiso calc R 1 1 . .
    C C10 0.40804(18) 0.93513(7) 0.12006(13) 0.0127(3) Uani d . 1 1 . .
    H H10A 0.4582 0.9815 0.1352 0.015 Uiso calc R 1 1 . .
    C C11 0.40092(18) 0.90627(7) 0.00269(13) 0.0126(3) Uani d . 1 1 . .
    C C12 0.2764(2) 0.80697(9) -0.59457(15) 0.0215(3) Uani d . 1 1 . .
    H H12A 0.1941 0.7879 -0.6825 0.032 Uiso calc R 1 1 . .
    H H12B 0.3843 0.7801 -0.5489 0.032 Uiso calc R 1 1 . .
    H H12C 0.3046 0.8534 -0.6038 0.032 Uiso calc R 1 1 . .
    C C13 0.51581(18) 0.89668(7) 0.24838(13) 0.0129(3) Uani d . 1 1 . .
    C C14 0.58947(19) 0.93146(8) 0.36854(14) 0.0148(3) Uani d . 1 1 . .
    H H14A 0.5734 0.9787 0.3680 0.018 Uiso calc R 1 1 . .
    C C15 0.68530(19) 0.89756(8) 0.48799(14) 0.0153(3) Uani d . 1 1 . .
    H H15A 0.7354 0.9215 0.5690 0.018 Uiso calc R 1 1 . .
    C C16 0.70801(18) 0.82823(7) 0.48899(13) 0.0145(3) Uani d . 1 1 . .
    C C17 0.63921(19) 0.79301(8) 0.37083(14) 0.0157(3) Uani d . 1 1 . .
    H H17A 0.6572 0.7459 0.3716 0.019 Uiso calc R 1 1 . .
    C C18 0.54363(18) 0.82783(7) 0.25149(14) 0.0146(3) Uani d . 1 1 . .
    H H18A 0.4965 0.8040 0.1707 0.018 Uiso calc R 1 1 . .
    C C19 0.8048(2) 0.72675(8) 0.61618(16) 0.0229(3) Uani d . 1 1 . .
    H H19A 0.8605 0.7118 0.7080 0.034 Uiso calc R 1 1 . .
    H H19B 0.8737 0.7108 0.5814 0.034 Uiso calc R 1 1 . .
    H H19C 0.6855 0.7084 0.5625 0.034 Uiso calc R 1 1 . .
    O O3 0.88167(13) 0.95821(5) 0.11028(10) 0.0169(2) Uani d . 1 1 . .
    O O4 1.16310(14) 0.97876(6) 0.26577(10) 0.0201(2) Uani d . 1 1 . .
    C C20 1.00753(19) 0.96657(7) 0.23013(14) 0.0147(3) Uani d . 1 1 . .
    C C21 0.9666(2) 0.96257(9) 0.33549(16) 0.0247(4) Uani d . 1 1 . .
    H H21A 1.0766 0.9612 0.4231 0.037 Uiso calc R 1 1 . .
    H H21B 0.8984 0.9218 0.3223 0.037 Uiso calc R 1 1 . .
    H H21C 0.8984 1.0022 0.3294 0.037 Uiso calc R 1 1 . .
loop_
    _atom_site_aniso_label
    _atom_site_aniso_U_11
    _atom_site_aniso_U_22
    _atom_site_aniso_U_33
    _atom_site_aniso_U_12
    _atom_site_aniso_U_13
    _atom_site_aniso_U_23
    O1 0.0193(5) 0.0309(6) 0.0152(5) -0.0070(5) 0.0118(5) -0.0087(4)
    O2 0.0180(5) 0.0186(6) 0.0123(5) 0.0002(4) 0.0055(4) 0.0019(4)
    N1 0.0116(5) 0.0171(6) 0.0119(5) -0.0026(5) 0.0068(5) -0.0014(4)
    N2 0.0131(5) 0.0170(6) 0.0120(5) 0.0009(5) 0.0071(5) -0.0009(4)
    C1 0.0138(6) 0.0131(7) 0.0121(6) 0.0008(5) 0.0072(5) -0.0006(5)
    C2 0.0129(6) 0.0167(7) 0.0166(7) -0.0008(5) 0.0091(6) 0.0000(5)
    C3 0.0168(7) 0.0168(7) 0.0172(7) -0.0009(6) 0.0124(6) -0.0006(5)
    C4 0.0160(6) 0.0158(7) 0.0135(6) -0.0011(6) 0.0090(6) -0.0017(5)
    C5 0.0135(6) 0.0167(7) 0.0148(6) -0.0014(5) 0.0085(6) -0.0015(5)
    C6 0.0122(6) 0.0129(7) 0.0124(6) 0.0008(5) 0.0075(5) 0.0010(5)
    C7 0.0134(6) 0.0157(7) 0.0134(6) 0.0000(5) 0.0088(5) -0.0002(5)
    C8 0.0132(6) 0.0189(7) 0.0149(6) -0.0029(5) 0.0088(5) -0.0029(5)
    C9 0.0130(6) 0.0186(7) 0.0159(6) -0.0019(5) 0.0092(6) -0.0020(5)
    C10 0.0118(6) 0.0144(7) 0.0128(6) -0.0005(5) 0.0073(5) -0.0009(5)
    C11 0.0130(6) 0.0137(7) 0.0126(6) -0.0002(5) 0.0081(5) 0.0004(5)
    C12 0.0241(8) 0.0294(9) 0.0168(7) -0.0058(7) 0.0149(7) -0.0066(6)
    C13 0.0112(6) 0.0163(7) 0.0127(6) -0.0008(5) 0.0077(5) 0.0005(5)
    C14 0.0151(6) 0.0146(7) 0.0159(6) -0.0012(5) 0.0093(6) -0.0016(5)
    C15 0.0149(6) 0.0185(7) 0.0121(6) -0.0037(5) 0.0072(5) -0.0042(5)
    C16 0.0107(6) 0.0202(7) 0.0125(6) -0.0007(5) 0.0063(5) 0.0009(5)
    C17 0.0173(7) 0.0146(7) 0.0154(6) 0.0006(5) 0.0091(6) -0.0004(5)
    C18 0.0160(6) 0.0155(7) 0.0124(6) -0.0019(5) 0.0078(6) -0.0033(5)
    C19 0.0244(8) 0.0191(8) 0.0199(7) 0.0013(6) 0.0088(7) 0.0042(6)
    O3 0.0134(5) 0.0211(6) 0.0150(5) -0.0002(4) 0.0071(4) -0.0001(4)
    O4 0.0139(5) 0.0313(6) 0.0166(5) -0.0045(4) 0.0092(4) -0.0069(4)
    C20 0.0152(6) 0.0157(7) 0.0152(6) 0.0003(5) 0.0097(6) -0.0008(5)
    C21 0.0240(8) 0.0365(10) 0.0200(8) -0.0023(7) 0.0163(7) -0.0010(7)
_geom_special_details
;
All e.s.d.'s (except the e.s.d. in the dihedral angle between two l.s. planes)
are estimated using the full covariance matrix. The cell e.s.d.'s are taken
into account individually in the estimation of e.s.d.'s in distances, angles
and torsion angles; correlations between e.s.d.'s in cell parameters are only
used when they are defined by crystal symmetry. An approximate (isotropic)
treatment of cell e.s.d.'s is used for estimating e.s.d.'s involving l.s.
planes.
;
loop_
    _geom_bond_atom_site_label_1
    _geom_bond_atom_site_label_2
    _geom_bond_site_symmetry_2
    _geom_bond_distance
    _geom_bond_publ_flag
    O1 C4 . 1.3811(17) ?
    O1 C12 . 1.4283(17) ?
    O2 C16 . 1.3708(17) ?
    O2 C19 . 1.4263(19) ?
    N1 C11 . 1.3784(17) ?
    N1 C1 . 1.3855(17) ?
    N1 H2 . 0.9001 ?
    N2 C9 . 1.4972(19) ?
    N2 C10 . 1.5148(17) ?
    N2 H1 . 0.9296 ?
    N2 H3 . 0.9674 ?
    C1 C2 . 1.3918(18) ?
    C1 C6 . 1.4182(19) ?
    C2 C3 . 1.390(2) ?
    C2 H2A . 0.9500 ?
    C3 C4 . 1.406(2) ?
    C3 H3A . 0.9500 ?
    C4 C5 . 1.3882(18) ?
    C5 C6 . 1.4001(19) ?
    C5 H5A . 0.9500 ?
    C6 C7 . 1.4371(18) ?
    C7 C11 . 1.3707(19) ?
    C7 C8 . 1.4993(19) ?
    C8 C9 . 1.5213(19) ?
    C8 H8A . 0.9900 ?
    C8 H8B . 0.9900 ?
    C9 H9A . 0.9900 ?
    C9 H9B . 0.9900 ?
    C10 C11 . 1.4982(18) ?
    C10 C13 . 1.5108(19) ?
    C10 H10A . 1.0000 ?
    C12 H12A . 0.9800 ?
    C12 H12B . 0.9800 ?
    C12 H12C . 0.9800 ?
    C13 C18 . 1.389(2) ?
    C13 C14 . 1.4028(19) ?
    C14 C15 . 1.385(2) ?
    C14 H14A . 0.9500 ?
    C15 C16 . 1.393(2) ?
    C15 H15A . 0.9500 ?
    C16 C17 . 1.3929(19) ?
    C17 C18 . 1.393(2) ?
    C17 H17A . 0.9500 ?
    C18 H18A . 0.9500 ?
    C19 H19A . 0.9800 ?
    C19 H19B . 0.9800 ?
    C19 H19C . 0.9800 ?
    O3 C20 . 1.2717(17) ?
    O4 C20 . 1.2573(17) ?
    C20 C21 . 1.512(2) ?
    C21 H21A . 0.9800 ?
    C21 H21B . 0.9800 ?
    C21 H21C . 0.9800 ?
loop_
    _geom_angle_atom_site_label_1
    _geom_angle_atom_site_label_2
    _geom_angle_atom_site_label_3
    _geom_angle_site_symmetry_1
    _geom_angle_site_symmetry_3
    _geom_angle
    _geom_angle_publ_flag
    C4 O1 C12 . . 116.63(11) ?
    C16 O2 C19 . . 117.59(11) ?
    C11 N1 C1 . . 107.65(11) ?
    C11 N1 H2 . . 127.8 ?
    C1 N1 H2 . . 124.4 ?
    C9 N2 C10 . . 112.73(11) ?
    C9 N2 H1 . . 109.2 ?
    C10 N2 H1 . . 105.0 ?
    C9 N2 H3 . . 109.6 ?
    C10 N2 H3 . . 110.9 ?
    H1 N2 H3 . . 109.2 ?
    N1 C1 C2 . . 130.25(13) ?
    N1 C1 C6 . . 108.34(11) ?
    C2 C1 C6 . . 121.36(12) ?
    C3 C2 C1 . . 118.27(13) ?
    C3 C2 H2A . . 120.9 ?
    C1 C2 H2A . . 120.9 ?
    C2 C3 C4 . . 120.81(12) ?
    C2 C3 H3A . . 119.6 ?
    C4 C3 H3A . . 119.6 ?
    O1 C4 C5 . . 115.49(12) ?
    O1 C4 C3 . . 123.33(12) ?
    C5 C4 C3 . . 121.18(13) ?
    C4 C5 C6 . . 118.67(13) ?
    C4 C5 H5A . . 120.7 ?
    C6 C5 H5A . . 120.7 ?
    C5 C6 C1 . . 119.71(12) ?
    C5 C6 C7 . . 133.71(13) ?
    C1 C6 C7 . . 106.56(12) ?
    C11 C7 C6 . . 106.50(12) ?
    C11 C7 C8 . . 123.00(12) ?
    C6 C7 C8 . . 130.41(13) ?
    C7 C8 C9 . . 109.54(11) ?
    C7 C8 H8A . . 109.8 ?
    C9 C8 H8A . . 109.8 ?
    C7 C8 H8B . . 109.8 ?
    C9 C8 H8B . . 109.8 ?
    H8A C8 H8B . . 108.2 ?
    N2 C9 C8 . . 110.37(11) ?
    N2 C9 H9A . . 109.6 ?
    C8 C9 H9A . . 109.6 ?
    N2 C9 H9B . . 109.6 ?
    C8 C9 H9B . . 109.6 ?
    H9A C9 H9B . . 108.1 ?
    C11 C10 C13 . . 116.38(12) ?
    C11 C10 N2 . . 105.57(11) ?
    C13 C10 N2 . . 111.40(11) ?
    C11 C10 H10A . . 107.7 ?
    C13 C10 H10A . . 107.7 ?
    N2 C10 H10A . . 107.7 ?
    C7 C11 N1 . . 110.93(12) ?
    C7 C11 C10 . . 125.72(12) ?
    N1 C11 C10 . . 123.06(12) ?
    O1 C12 H12A . . 109.5 ?
    O1 C12 H12B . . 109.5 ?
    H12A C12 H12B . . 109.5 ?
    O1 C12 H12C . . 109.5 ?
    H12A C12 H12C . . 109.5 ?
    H12B C12 H12C . . 109.5 ?
    C18 C13 C14 . . 118.77(13) ?
    C18 C13 C10 . . 122.18(12) ?
    C14 C13 C10 . . 119.04(13) ?
    C15 C14 C13 . . 120.61(14) ?
    C15 C14 H14A . . 119.7 ?
    C13 C14 H14A . . 119.7 ?
    C14 C15 C16 . . 119.76(13) ?
    C14 C15 H15A . . 120.1 ?
    C16 C15 H15A . . 120.1 ?
    O2 C16 C17 . . 123.73(13) ?
    O2 C16 C15 . . 115.76(12) ?
    C17 C16 C15 . . 120.50(13) ?
    C18 C17 C16 . . 119.06(14) ?
    C18 C17 H17A . . 120.5 ?
    C16 C17 H17A . . 120.5 ?
    C13 C18 C17 . . 121.27(13) ?
    C13 C18 H18A . . 119.4 ?
    C17 C18 H18A . . 119.4 ?
    O2 C19 H19A . . 109.5 ?
    O2 C19 H19B . . 109.5 ?
    H19A C19 H19B . . 109.5 ?
    O2 C19 H19C . . 109.5 ?
    H19A C19 H19C . . 109.5 ?
    H19B C19 H19C . . 109.5 ?
    O4 C20 O3 . . 123.85(13) ?
    O4 C20 C21 . . 118.25(13) ?
    O3 C20 C21 . . 117.90(13) ?
    C20 C21 H21A . . 109.5 ?
    C20 C21 H21B . . 109.5 ?
    H21A C21 H21B . . 109.5 ?
    C20 C21 H21C . . 109.5 ?
    H21A C21 H21C . . 109.5 ?
    H21B C21 H21C . . 109.5 ?
loop_
    _geom_torsion_atom_site_label_1
    _geom_torsion_atom_site_label_2
    _geom_torsion_atom_site_label_3
    _geom_torsion_atom_site_label_4
    _geom_torsion_site_symmetry_1
    _geom_torsion_site_symmetry_2
    _geom_torsion_site_symmetry_3
    _geom_torsion_site_symmetry_4
    _geom_torsion
    _geom_torsion_publ_flag
    C11 N1 C1 C2 . . . . 177.32(15) ?
    C11 N1 C1 C6 . . . . -0.18(15) ?
    N1 C1 C2 C3 . . . . -177.32(14) ?
    C6 C1 C2 C3 . . . . -0.1(2) ?
    C1 C2 C3 C4 . . . . -0.2(2) ?
    C12 O1 C4 C5 . . . . 176.19(13) ?
    C12 O1 C4 C3 . . . . -3.9(2) ?
    C2 C3 C4 O1 . . . . -179.57(14) ?
    C2 C3 C4 C5 . . . . 0.4(2) ?
    O1 C4 C5 C6 . . . . 179.77(13) ?
    C3 C4 C5 C6 . . . . -0.2(2) ?
    C4 C5 C6 C1 . . . . -0.1(2) ?
    C4 C5 C6 C7 . . . . 177.79(15) ?
    N1 C1 C6 C5 . . . . 178.05(13) ?
    C2 C1 C6 C5 . . . . 0.3(2) ?
    N1 C1 C6 C7 . . . . -0.39(15) ?
    C2 C1 C6 C7 . . . . -178.16(13) ?
    C5 C6 C7 C11 . . . . -177.31(16) ?
    C1 C6 C7 C11 . . . . 0.82(16) ?
    C5 C6 C7 C8 . . . . -0.6(3) ?
    C1 C6 C7 C8 . . . . 177.54(14) ?
    C11 C7 C8 C9 . . . . -9.9(2) ?
    C6 C7 C8 C9 . . . . 173.87(14) ?
    C10 N2 C9 C8 . . . . -69.07(14) ?
    C7 C8 C9 N2 . . . . 43.56(16) ?
    C9 N2 C10 C11 . . . . 51.16(14) ?
    C9 N2 C10 C13 . . . . -76.04(14) ?
    C6 C7 C11 N1 . . . . -0.96(16) ?
    C8 C7 C11 N1 . . . . -177.99(13) ?
    C6 C7 C11 C10 . . . . 173.05(13) ?
    C8 C7 C11 C10 . . . . -4.0(2) ?
    C1 N1 C11 C7 . . . . 0.73(16) ?
    C1 N1 C11 C10 . . . . -173.47(13) ?
    C13 C10 C11 C7 . . . . 108.15(16) ?
    N2 C10 C11 C7 . . . . -15.97(19) ?
    C13 C10 C11 N1 . . . . -78.52(17) ?
    N2 C10 C11 N1 . . . . 157.36(13) ?
    C11 C10 C13 C18 . . . . -26.91(19) ?
    N2 C10 C13 C18 . . . . 94.16(15) ?
    C11 C10 C13 C14 . . . . 153.50(12) ?
    N2 C10 C13 C14 . . . . -85.42(15) ?
    C18 C13 C14 C15 . . . . -1.2(2) ?
    C10 C13 C14 C15 . . . . 178.38(12) ?
    C13 C14 C15 C16 . . . . -0.4(2) ?
    C19 O2 C16 C17 . . . . -6.2(2) ?
    C19 O2 C16 C15 . . . . 172.50(13) ?
    C14 C15 C16 O2 . . . . -176.91(12) ?
    C14 C15 C16 C17 . . . . 1.8(2) ?
    O2 C16 C17 C18 . . . . 177.02(13) ?
    C15 C16 C17 C18 . . . . -1.6(2) ?
    C14 C13 C18 C17 . . . . 1.4(2) ?
    C10 C13 C18 C17 . . . . -178.14(13) ?
    C16 C17 C18 C13 . . . . -0.1(2) ?
loop_
    _geom_hbond_atom_site_label_D
    _geom_hbond_atom_site_label_H
    _geom_hbond_atom_site_label_A
    _geom_hbond_site_symmetry_A
    _geom_hbond_distance_DH
    _geom_hbond_distance_HA
    _geom_hbond_distance_DA
    _geom_hbond_angle_DHA
    _geom_hbond_publ_flag
    N2 H1 O3 3_675 0.9300 1.8600 2.7762(15) 169.00 yes
    N1 H2 O3 . 0.9000 1.9300 2.7895(19) 160.00 yes
    N2 H3 O4 1_455 0.9700 1.7200 2.6800(18) 171.00 yes
    C9 H9A O3 1_455 0.9900 2.5200 3.285(2) 134.00 yes
    C10 H10A N1 3_675 1.0000 2.5500 3.4038(19) 143.00 yes
    C15 H15A O4 3_776 0.9500 2.6000 3.5073(19) 160.00 yes
data_global
_journal_date_recd_electronic     2012-04-03
_journal_date_accepted     2012-04-17
_journal_name_full     'Acta Crystallographica, Section E'
_journal_year     2012
_journal_volume     68
_journal_issue      5
_journal_page_first     o1483
_journal_page_last     o1483
_journal_paper_category     QO
_journal_paper_doi     10.1107/S1600536812016753
_journal_coeditor_code     RZ2738
_publ_contact_author_name     'Hoong-Kun Fun'
_publ_contact_author_address
;
X-ray Crystallography Unit
School of Physics
Universiti Sains Malaysia
11800 USM, Penang
Malaysia
;
_publ_contact_author_email     'hkfun@usm.my'
_publ_contact_author_fax     '604 6579150'
_publ_contact_author_phone     '604 6533652'
_publ_section_title
;
6-Methoxy-1-(4-methoxyphenyl)-1,2,3,4-tetrahydro-9<i>H</i>-\b-carbolin-2-ium
acetate
;
loop_
    _publ_author_name
    _publ_author_footnote
    _publ_author_address
    'Goh, Teik Beng' ?
;
Centre for Drug Research
Universiti Sains Malaysia
11800 USM, Penang
Malaysia
;
    'Mordi, Mohd Nizam' .
;
Centre for Drug Research
Universiti Sains Malaysia
11800 USM, Penang
Malaysia
;
    'Mansor, Sharif Mahsufi' .
;
Centre for Drug Research
Universiti Sains Malaysia
11800 USM, Penang
Malaysia
;
    'Rosli, Mohd Mustaqim' .
;
X-ray Crystallography Unit
School of Physics
Universiti Sains Malaysia
11800 USM, Penang
Malaysia
;
    'Fun, Hoong-Kun' .
;
X-ray Crystallography Unit
School of Physics
Universiti Sains Malaysia
11800 USM, Penang
Malaysia
;
