# Supplementary material for: 6-Meth­oxy-1-(4-meth­oxy­phen­yl)-1,2,3,4-tetra­hydro-9H-β-carbolin-2-ium acetate
Source: Acta Crystallogr Sect E Struct Rep Online. 2012 Apr 21;68(Pt 5):o1483. doi: 10.1107/S1600536812016753 (PMC3344593; doi:10.1107/S1600536812016753)
Supplement: Supplementary file 2 [file e-68-o1483-Isup2.hkl]

# 
# h,k,l, Fc-squared, Fo-squared, sigma(Fo-squared) and status flag 
# 
data_I
_shelx_title ' anihcl_0m in P2(1)/c  (100K)' 
_shelx_refln_list_code          4 
_shelx_F_calc_maximum      226.95 
_exptl_crystal_F_000       784.00 
_reflns_d_resolution_high  0.6756 
 
loop_ 
 _symmetry_equiv_pos_as_xyz 
 'x, y, z' 
 '-x, y+1/2, -z+1/2' 
 '-x, -y, -z' 
 'x, -y-1/2, z-1/2' 
 
_cell_length_a     9.1046 
_cell_length_b    19.8837 
_cell_length_c    12.0856 
_cell_angle_alpha  90.000 
_cell_angle_beta  123.281 
_cell_angle_gamma  90.000 
 
_shelx_F_squared_multiplier     1.000 
 
loop_ 
 _refln_index_h 
 _refln_index_k 
 _refln_index_l 
 _refln_F_squared_calc 
 _refln_F_squared_meas 
 _refln_F_squared_sigma 
 _refln_observed_status 
   1   0   0     5585.95     5392.66    100.09 o 
   2   0   0      911.78      768.15     47.35 o 
   3   0   0     6371.51     6422.11     87.31 o 
   4   0   0     1334.87     1526.81     34.85 o 
   5   0   0       11.88        8.95      5.42 o 
   6   0   0       63.79       68.33     11.86 o 
   7   0   0      101.65      127.10     16.09 o 
   8   0   0      164.36      124.75     17.29 o 
   9   0   0      113.10       75.59     15.80 o 
  10   0   0      899.24      868.17     40.01 o 
  11   0   0       10.07       34.64     49.83 o 
   1   1   0     1679.60     1704.77     21.14 o 
   2   1   0     1649.65     1631.87     31.33 o 
   3   1   0      930.78     1008.53     15.13 o 
   4   1   0      223.90      239.08     15.94 o 
   5   1   0      147.30      163.80      8.48 o 
   6   1   0        2.62       -3.71      3.71 o 
   7   1   0      376.70      390.67     16.28 o 
   8   1   0       44.71       53.91      9.29 o 
   9   1   0       45.68       28.42      8.69 o 
  10   1   0        1.89        6.74      7.47 o 
  11   1   0       28.82       52.80     12.76 o 
   0   2   0      456.29      466.26     11.94 o 
   1   2   0     1073.54     1111.71      9.64 o 
   2   2   0    11503.11    11585.16     92.71 o 
   3   2   0        2.81       10.89      2.58 o 
   4   2   0      546.43      530.17      9.49 o 
   5   2   0       16.93       32.23      3.99 o 
   6   2   0       11.91       12.03      4.01 o 
   7   2   0      577.33      534.81     24.08 o 
   8   2   0      329.77      293.61     18.90 o 
   9   2   0        3.27       -0.84      4.41 o 
  10   2   0       11.40        6.76      8.12 o 
  11   2   0      200.06      185.04     20.32 o 
   1   3   0     4246.98     4056.33     56.16 o 
   2   3   0      673.79      589.03      7.42 o 
   3   3   0      647.82      656.10      8.16 o 
   4   3   0      366.27      359.27      7.81 o 
   5   3   0      108.57      118.35      5.57 o 
   6   3   0      787.98      778.36     17.06 o 
   7   3   0      224.91      224.19     14.45 o 
   8   3   0        1.18       -1.37      6.28 o 
   9   3   0       37.54       44.41     11.32 o 
  10   3   0       16.85       21.72     10.88 o 
  11   3   0       12.73       18.76      9.98 o 
   0   4   0    14920.96    14236.14    108.36 o 
   1   4   0    17360.21    17191.90    136.07 o 
   2   4   0     1678.41     1714.27     19.15 o 
   3   4   0        3.22        1.50      1.66 o 
   4   4   0     1219.02     1376.63     17.94 o 
   5   4   0     3561.34     3775.77     45.34 o 
   6   4   0      381.72      363.42     12.12 o 
   7   4   0       42.65       30.27      7.56 o 
   8   4   0       21.23       11.89     10.94 o 
   9   4   0       17.94        6.69      8.66 o 
  10   4   0       62.10       58.21     13.63 o 
  11   4   0        3.34       12.90     11.59 o 
   1   5   0     5327.52     5466.11     35.06 o 
   2   5   0     1040.48     1176.68     12.85 o 
   3   5   0      263.25      240.64      5.64 o 
   4   5   0      924.36      983.40     13.11 o 
   5   5   0       14.08       11.81      2.99 o 
   6   5   0      315.04      267.81     12.40 o 
   7   5   0       15.50       32.61      9.53 o 
   8   5   0      155.59      135.78     15.65 o 
   9   5   0        1.73       -7.17      7.17 o 
  10   5   0        2.40       24.03     11.55 o 
  11   5   0      195.06      213.33     21.66 o 
   0   6   0      405.27      403.59      6.94 o 
   1   6   0     4825.73     4798.20     34.24 o 
   2   6   0     3277.06     3498.04     23.54 o 
   3   6   0        9.15        3.66      2.38 o 
   4   6   0      330.38      346.34      9.63 o 
   5   6   0      302.23      291.73     10.43 o 
   6   6   0      168.06      131.70      9.64 o 
   7   6   0       72.85       85.96     12.34 o 
   8   6   0      119.90      103.07     13.92 o 
   9   6   0        1.75       -9.44      9.44 o 
  10   6   0        1.65        9.17     10.54 o 
  11   6   0      224.04      234.67     23.74 o 
   1   7   0     1264.55     1047.28     11.47 o 
   2   7   0        3.33        9.68      1.86 o 
   3   7   0     1864.80     1925.85     18.03 o 
   4   7   0      781.93      786.71     12.53 o 
   5   7   0        0.13        2.63      3.21 o 
   6   7   0      161.64      157.89     14.67 o 
   7   7   0      762.52      729.24     26.05 o 
   8   7   0        6.62        3.79      8.59 o 
   9   7   0      150.75      159.84     17.68 o 
  10   7   0        1.49        5.05      9.34 o 
   0   8   0     2141.75     2034.38     21.15 o 
   1   8   0        0.22       -0.21      1.24 o 
   2   8   0     2075.18     2066.75     18.34 o 
   3   8   0        3.07       11.29      1.94 o 
   4   8   0       10.48       12.07      3.13 o 
   5   8   0     2112.43     2108.42     25.93 o 
   6   8   0      118.00      145.72     13.93 o 
   7   8   0       39.00       32.87      9.66 o 
   8   8   0       50.67       35.43     10.52 o 
   9   8   0        0.09        0.60      8.86 o 
  10   8   0      149.80      155.12     19.21 o 
   1   9   0     1954.05     2058.07     18.12 o 
   2   9   0       47.67       61.17      3.61 o 
   3   9   0       28.96       21.08      2.94 o 
   4   9   0        9.85        6.53      2.48 o 
   5   9   0        6.19        6.47      3.36 o 
   6   9   0      515.63      448.86     20.39 o 
   7   9   0      399.08      357.67     19.60 o 
   8   9   0      283.54      269.65     19.80 o 
   9   9   0       46.56       25.87     19.70 o 
  10   9   0      134.07      154.38     19.57 o 
   0  10   0      679.76      743.13     13.09 o 
   1  10   0     1924.53     2028.02     22.14 o 
   2  10   0       43.44       27.24      2.87 o 
   3  10   0      328.22      334.77      8.32 o 
   4  10   0       32.84       44.02      6.66 o 
   5  10   0       32.39       16.82      6.04 o 
   6  10   0      265.77      292.59     21.17 o 
   7  10   0      131.24      128.18     14.85 o 
   8  10   0       11.25       15.25      9.76 o 
   9  10   0       89.86      105.67     15.09 o 
  10  10   0       23.68       21.82     11.79 o 
   1  11   0      114.38      161.08      5.20 o 
   2  11   0      237.53      247.44      6.61 o 
   3  11   0       41.99       51.07      4.92 o 
   4  11   0        0.21        1.76      3.06 o 
   5  11   0        1.35        5.55      4.19 o 
   6  11   0      406.34      370.88     13.38 o 
   7  11   0       17.30        6.64      6.47 o 
   8  11   0      208.00      216.56     13.92 o 
   9  11   0      106.96      100.69     11.50 o 
  10  11   0      162.52      168.86     21.02 o 
   0  12   0     2635.91     2564.60     35.55 o 
   1  12   0     2639.25     2686.95     24.63 o 
   2  12   0       24.85       29.30      3.45 o 
   3  12   0       64.70       78.00      6.01 o 
   4  12   0       17.06       29.47      5.22 o 
   5  12   0        5.53        5.90      7.03 o 
   6  12   0        9.74       16.06      8.23 o 
   7  12   0       52.56       54.56      7.47 o 
   8  12   0      244.84      274.44     14.18 o 
   9  12   0      162.65      167.86     18.47 o 
  10  12   0        0.42       13.33     14.32 o 
   1  13   0       39.23       47.74      3.76 o 
   2  13   0      341.41      322.70      8.83 o 
   3  13   0        0.31        1.98      4.35 o 
   4  13   0      256.23      261.43     11.75 o 
   5  13   0      934.63      883.62     31.62 o 
   6  13   0     1063.08     1021.41     30.13 o 
   7  13   0       72.34       70.16     12.53 o 
   8  13   0      257.03      254.14     21.02 o 
   9  13   0        2.55       -5.89     13.29 o 
  10  13   0        3.08       37.74     16.19 o 
   0  14   0      569.57      546.58     14.84 o 
   1  14   0      160.31      166.99      6.52 o 
   2  14   0      316.75      335.76     12.11 o 
   3  14   0        0.05        3.63      3.89 o 
   4  14   0      417.40      464.23     16.75 o 
   5  14   0      290.73      305.98     17.72 o 
   6  14   0      280.16      288.15     18.61 o 
   7  14   0      241.45      245.71     19.66 o 
   8  14   0       20.92        8.34     13.35 o 
   9  14   0        7.29        7.46     16.35 o 
   1  15   0       54.83       49.14      4.34 o 
   2  15   0        3.25        5.33      3.16 o 
   3  15   0      289.59      293.12     11.83 o 
   4  15   0        9.78        8.60      4.68 o 
   5  15   0       31.25       45.30     12.43 o 
   6  15   0      149.54      150.85     19.77 o 
   7  15   0       34.80       -1.22     16.12 o 
   8  15   0      127.34      157.73     23.06 o 
   9  15   0       43.35       67.22     18.47 o 
   0  16   0        4.75        3.81      3.87 o 
   1  16   0       19.53       16.85      3.22 o 
   2  16   0      293.26      333.75     10.53 o 
   3  16   0       33.07       32.13      7.23 o 
   4  16   0        5.02        4.32     11.30 o 
   5  16   0        0.58       -8.30      8.30 o 
   6  16   0      707.10      698.39     34.18 o 
   7  16   0        6.00        5.95     12.79 o 
   8  16   0        0.67        0.62     13.39 o 
   9  16   0        0.50        7.69     17.63 o 
   1  17   0      911.42      856.60     19.76 o 
   2  17   0      231.75      277.22     13.79 o 
   3  17   0       28.93       29.12      6.83 o 
   4  17   0       99.82      113.23     15.84 o 
   5  17   0        0.72       -7.21      9.37 o 
   6  17   0      446.93      425.06     27.72 o 
   7  17   0       56.49       62.34     24.99 o 
   8  17   0        1.95      -12.43     12.92 o 
   9  17   0        2.93       16.21     19.22 o 
   0  18   0        0.00        4.02     10.21 o 
   1  18   0      323.54      289.80     18.21 o 
   2  18   0       27.45       33.52      6.78 o 
   3  18   0       22.12       28.10      6.57 o 
   4  18   0       33.96       31.17     10.67 o 
   5  18   0        8.80       24.94     12.82 o 
   6  18   0       34.64       44.99     14.44 o 
   7  18   0        1.08        2.25     12.21 o 
   8  18   0        5.25      -14.13     14.13 o 
   1  19   0       57.50       72.52     17.83 o 
   2  19   0      393.22      328.15     29.59 o 
   3  19   0       16.21       50.48     14.73 o 
   4  19   0       17.67       35.44     10.75 o 
   5  19   0       80.76       67.84     15.89 o 
   6  19   0       11.00       -2.77     12.09 o 
   7  19   0       27.01       16.60     14.34 o 
   8  19   0       71.12       53.30     17.84 o 
   0  20   0       17.22       28.65     13.44 o 
   1  20   0       33.57       46.57     15.56 o 
   2  20   0        5.94       13.23     13.36 o 
   3  20   0        1.46       -6.32     11.61 o 
   4  20   0        0.02      -12.96     12.96 o 
   5  20   0        0.59       -5.90     13.19 o 
   6  20   0       60.94       68.91     24.79 o 
   7  20   0      357.15      414.78     58.17 o 
   8  20   0        4.40       -6.93     13.99 o 
   1  21   0        0.62       11.43     12.30 o 
   2  21   0       70.60       16.33     15.54 o 
   3  21   0        0.40       -4.87     12.39 o 
   4  21   0      254.44      207.49     33.74 o 
   5  21   0       58.74       66.71     24.02 o 
   6  21   0        0.02        7.86     18.91 o 
   7  21   0       13.93       39.87     24.79 o 
   0  22   0      103.90       87.22     20.14 o 
   1  22   0      105.45       57.16     18.39 o 
   2  22   0       28.24       13.51     15.31 o 
   3  22   0       18.53       22.46     17.62 o 
   4  22   0        0.66      -10.70     15.13 o 
   5  22   0      296.37      313.01     41.07 o 
   6  22   0        0.96        0.71     19.67 o 
   7  22   0        4.82        3.25     18.76 o 
   1  23   0       31.03       37.02     10.93 o 
   2  23   0       91.56       82.50     21.31 o 
   3  23   0      218.62      192.72     31.76 o 
   4  23   0       34.58       44.33     21.77 o 
   5  23   0        5.23       -4.74     15.70 o 
   6  23   0       17.64       23.53     21.13 o 
   7  23   0        5.95        4.97     20.59 o 
   0  24   0       16.93       15.41     13.27 o 
   1  24   0       99.16       98.33     15.70 o 
   2  24   0       14.11        6.33     14.00 o 
   3  24   0       83.74       73.88     22.46 o 
   4  24   0        0.19      -16.32     16.32 o 
   5  24   0       69.67       72.51     25.26 o 
   6  24   0       17.76       35.39     23.27 o 
   1  25   0       18.86       12.92     10.31 o 
   2  25   0        3.50       13.78     16.93 o 
   3  25   0       11.00       29.05     18.34 o 
   4  25   0       12.60       -6.74     17.37 o 
   5  25   0        0.20        2.53     20.83 o 
   0  26   0       70.86       65.01     20.76 o 
   1  26   0      145.13      171.76     21.39 o 
   2  26   0       65.37       23.67     18.93 o 
   3  26   0       68.60       78.67     24.07 o 
   4  26   0       26.73       11.84     20.67 o 
   5  26   0       27.99       47.22     23.69 o 
   1  27   0       10.86       18.75     12.71 o 
   2  27   0       23.43       20.43     19.07 o 
   3  27   0       74.39       87.26     27.27 o 
   4  27   0       31.95       38.30     24.76 o 
   0  28   0        0.04      -13.73     13.73 o 
   1  28   0       57.02       47.69     14.79 o 
   2  28   0      488.09      437.37     29.20 o 
   3  28   0       80.41       79.41     26.71 o 
   1  29   0      220.40      213.24     24.68 o 
 -11   1   1      224.69      231.13     18.90 o 
 -10   1   1       25.75       26.90     11.32 o 
  -9   1   1       15.53        5.48      7.53 o 
  -8   1   1     1145.20     1027.24     26.75 o 
  -7   1   1        0.33       -3.64      6.09 o 
  -6   1   1        0.10        1.91      4.16 o 
  -5   1   1      539.41      597.81     12.12 o 
  -4   1   1     2742.50     2837.63     25.74 o 
  -3   1   1     6028.78     6023.08     43.52 o 
  -2   1   1     3321.47     3502.96     30.29 o 
  -1   1   1      379.75      368.53      6.84 o 
   0   1   1     4216.22     4162.56     48.59 o 
   1   1   1      100.36      113.77      3.61 o 
   2   1   1      629.80      609.75     10.14 o 
   3   1   1      338.42      422.07      8.67 o 
   4   1   1      198.90      193.83      5.68 o 
   5   1   1      191.42      196.70      6.51 o 
   6   1   1     1093.45     1067.82     24.95 o 
   7   1   1        3.40       -4.60      4.60 o 
   8   1   1       23.15       17.17      6.76 o 
   9   1   1      228.85      239.88     20.47 o 
  10   1   1       11.16       11.95      8.33 o 
 -11   2   1       59.09       43.70     13.30 o 
 -10   2   1       70.74       64.05     10.87 o 
  -9   2   1       20.74       50.25      9.54 o 
  -8   2   1       23.85       12.36      6.72 o 
  -7   2   1      631.47      604.87     19.31 o 
  -6   2   1        0.00       -2.94      2.94 o 
  -5   2   1      439.48      541.25     12.53 o 
  -4   2   1     2183.37     2415.54     24.45 o 
  -3   2   1      385.34      407.60      7.14 o 
  -2   2   1     2767.41     3101.09     27.60 o 
  -1   2   1     2567.37     2477.46     35.70 o 
   0   2   1       63.46       81.81      5.07 o 
   1   2   1     5171.19     5353.57     46.95 o 
   2   2   1       60.27       48.57      3.75 o 
   3   2   1      121.42      137.21      5.52 o 
   4   2   1        6.97       10.70      3.01 o 
   5   2   1      258.58      269.53      9.39 o 
   6   2   1      142.49      147.95     11.90 o 
   7   2   1      272.20      223.45     14.75 o 
   8   2   1      467.01      412.21     18.53 o 
   9   2   1      226.53      219.44     16.71 o 
  10   2   1       46.26       47.95     23.38 o 
 -11   3   1       35.55       37.76     12.03 o 
 -10   3   1        0.44        3.26      7.61 o 
  -9   3   1       19.53        7.53      5.86 o 
  -8   3   1      400.60      348.96     18.72 o 
  -7   3   1      255.14      216.84     17.21 o 
  -6   3   1        3.80       13.01      4.31 o 
  -5   3   1      191.43      194.85      7.70 o 
  -4   3   1       46.18       51.34      3.90 o 
  -3   3   1       86.49      108.88      4.08 o 
  -2   3   1    10145.50    10418.39     84.56 o 
  -1   3   1     1868.73     1989.10     18.57 o 
   0   3   1     6444.85     6384.78     44.33 o 
   1   3   1     7319.72     7314.94     50.17 o 
   2   3   1     4103.08     4029.56     35.29 o 
   3   3   1        7.59        5.42      2.25 o 
   4   3   1      692.37      661.52     13.09 o 
   5   3   1       10.62       10.75      3.44 o 
   6   3   1      439.98      397.57     16.41 o 
   7   3   1      329.37      321.91     15.79 o 
   8   3   1        2.85       11.62      6.39 o 
   9   3   1        5.51       15.43      9.76 o 
  10   3   1      470.81      490.20     27.86 o 
 -11   4   1      275.11      235.56     31.44 o 
 -10   4   1      105.14      118.01     16.42 o 
  -9   4   1      362.15      358.35     22.13 o 
  -8   4   1      137.53      132.79     15.32 o 
  -7   4   1       34.53       33.65      7.72 o 
  -6   4   1      638.92      649.00     12.90 o 
  -5   4   1       32.15       39.42      4.26 o 
  -4   4   1      732.03      791.43     12.25 o 
  -3   4   1      162.49      143.91      4.56 o 
  -2   4   1      586.55      599.34      9.85 o 
  -1   4   1      184.85      133.72      3.90 o 
   0   4   1     9548.16     9402.14     91.12 o 
   1   4   1    11543.00    11498.99     70.77 o 
   2   4   1      331.45      394.41      5.75 o 
   3   4   1      933.06      918.75     16.23 o 
   4   4   1      369.11      363.19     11.31 o 
   5   4   1      911.64     1004.27     21.54 o 
   6   4   1      427.09      383.36     15.76 o 
   7   4   1        0.18        3.93      7.71 o 
   8   4   1      156.20      133.18     15.79 o 
   9   4   1      164.09      184.33     19.15 o 
  10   4   1      616.62      574.17     28.24 o 
 -11   5   1       18.47       29.43     11.86 o 
 -10   5   1      409.56      405.09     26.36 o 
  -9   5   1       37.47       37.88     11.25 o 
  -8   5   1        3.52        0.23      7.76 o 
  -7   5   1      155.59      137.33     14.20 o 
  -6   5   1       33.49       42.02      5.00 o 
  -5   5   1      255.35      266.25      8.28 o 
  -4   5   1      763.45      864.18     12.06 o 
  -3   5   1        5.37        1.75      1.61 o 
  -2   5   1     2247.61     2295.23     19.60 o 
  -1   5   1     1862.76     1869.68     17.36 o 
   0   5   1    22191.75    21314.50    171.18 o 
   1   5   1       45.49       38.40      2.25 o 
   2   5   1       12.44       16.00      1.91 o 
   3   5   1     2083.38     2133.20     20.07 o 
   4   5   1       62.94       81.40      6.92 o 
   5   5   1      106.72       94.62      8.27 o 
   6   5   1      195.05      189.97     15.88 o 
   7   5   1        2.15        3.19      7.73 o 
   8   5   1       33.62       13.24     10.31 o 
   9   5   1        0.58        0.16      9.07 o 
  10   5   1       16.14        7.35      9.57 o 
 -11   6   1      162.94      164.34     19.80 o 
 -10   6   1       11.25        0.90      9.68 o 
  -9   6   1        5.71       -2.55      8.83 o 
  -8   6   1        2.20        8.34      8.68 o 
  -7   6   1       42.96       47.47     12.46 o 
  -6   6   1      862.92      804.43     16.02 o 
  -5   6   1       83.18       90.03      5.42 o 
  -4   6   1      782.70      856.83     12.22 o 
  -3   6   1        7.37        2.15      1.79 o 
  -2   6   1     4410.26     4495.07     33.28 o 
  -1   6   1     2316.13     2356.30     16.97 o 
   0   6   1    30748.41    29536.84    217.77 o 
   1   6   1     1810.81     1840.98     12.60 o 
   2   6   1      585.81      652.09      8.00 o 
   3   6   1        8.52       10.75      3.26 o 
   4   6   1      343.89      368.20      9.26 o 
   5   6   1      156.32      164.34      9.73 o 
   6   6   1      688.72      684.42     26.39 o 
   7   6   1      718.73      703.36     26.06 o 
   8   6   1        1.28       -1.00      9.19 o 
   9   6   1       52.44       48.60     13.06 o 
  10   6   1        3.76        5.55      9.66 o 
 -11   7   1       24.25       38.28     12.25 o 
 -10   7   1        3.60        0.75      9.59 o 
  -9   7   1       76.84       94.62     14.38 o 
  -8   7   1      185.43      185.50     17.10 o 
  -7   7   1       47.31       41.24     10.04 o 
  -6   7   1       13.72       18.62      8.54 o 
  -5   7   1      938.22      955.86     14.13 o 
  -4   7   1      208.86      237.08      6.73 o 
  -3   7   1     1550.13     1638.41     18.13 o 
  -2   7   1      267.92      275.92      5.84 o 
  -1   7   1       15.58       14.84      1.76 o 
   0   7   1       42.90       45.63      2.75 o 
   1   7   1     3765.80     3711.59     26.43 o 
   2   7   1      811.02      876.11      9.80 o 
   3   7   1      177.08      198.67      5.97 o 
   4   7   1       23.46       37.55      3.47 o 
   5   7   1      476.59      493.86     15.63 o 
   6   7   1       86.36       79.36     11.77 o 
   7   7   1        0.60       -3.39      8.08 o 
   8   7   1       48.05       55.19     12.77 o 
   9   7   1       39.60       32.14     11.40 o 
  10   7   1        2.57       -8.87      8.87 o 
 -11   8   1       56.15       30.51     14.76 o 
 -10   8   1       15.03       16.25     15.49 o 
  -9   8   1       14.21        6.77      9.66 o 
  -8   8   1       22.33       18.72      9.27 o 
  -7   8   1       40.86       60.44     12.32 o 
  -6   8   1       58.03       81.54     11.25 o 
  -5   8   1        0.05        8.73      3.31 o 
  -4   8   1       30.72       32.54      2.70 o 
  -3   8   1       20.69       17.26      2.64 o 
  -2   8   1      220.89      165.05      6.24 o 
  -1   8   1     3508.61     3635.97     24.53 o 
   0   8   1      190.01      166.19      4.42 o 
   1   8   1      538.37      547.43      7.58 o 
   2   8   1     1372.94     1436.51     12.15 o 
   3   8   1      294.50      312.94      6.35 o 
   4   8   1       18.31       14.62      4.52 o 
   5   8   1      933.79      870.61     25.76 o 
   6   8   1       30.44       30.34      9.10 o 
   7   8   1      756.79      736.37     27.25 o 
   8   8   1        0.45       -0.02      7.54 o 
   9   8   1       71.12      105.78     15.52 o 
  10   8   1      241.22      209.72     27.02 o 
 -11   9   1       20.32       17.20     10.22 o 
 -10   9   1      208.34      223.16     20.96 o 
  -9   9   1      275.22      293.48     22.86 o 
  -8   9   1        7.53       -5.09      8.44 o 
  -7   9   1      346.67      312.18     19.03 o 
  -6   9   1      244.65      240.43     16.73 o 
  -5   9   1       89.95       87.14      6.55 o 
  -4   9   1       84.29       83.14      5.34 o 
  -3   9   1      231.32      222.69      6.72 o 
  -2   9   1      216.00      224.46      6.28 o 
  -1   9   1        0.49       -0.90      1.19 o 
   0   9   1     1094.87     1129.21     12.59 o 
   1   9   1      448.26      435.62      7.06 o 
   2   9   1        1.28        3.61      1.68 o 
   3   9   1      234.23      234.33      5.70 o 
   4   9   1      454.54      460.77      9.59 o 
   5   9   1      229.77      255.56     16.63 o 
   6   9   1       34.14       29.77      9.80 o 
   7   9   1       62.51       53.70     11.70 o 
   8   9   1       29.85       38.95     11.34 o 
   9   9   1        9.98        5.34     12.98 o 
  10   9   1       28.10       15.60     17.42 o 
 -10  10   1       99.37       95.46     16.51 o 
  -9  10   1      219.02      211.51     21.26 o 
  -8  10   1      421.13      409.21     21.55 o 
  -7  10   1      102.84       86.50     12.50 o 
  -6  10   1     1511.13     1435.19     24.70 o 
  -5  10   1       52.97       63.65      6.64 o 
  -4  10   1      476.20      510.89     11.38 o 
  -3  10   1       24.47       34.25      3.59 o 
  -2  10   1      891.73      976.44     13.63 o 
  -1  10   1     2902.10     3057.43     22.64 o 
   0  10   1        1.33        6.01      1.76 o 
   1  10   1     4309.30     4359.98     32.05 o 
   2  10   1       21.18        9.03      2.19 o 
   3  10   1       33.56       37.52      3.91 o 
   4  10   1       47.09       56.93      4.53 o 
   5  10   1      360.33      368.55     13.92 o 
   6  10   1      190.70      198.08     18.89 o 
   7  10   1        0.24        4.76      9.04 o 
   8  10   1       24.58       31.23     11.42 o 
   9  10   1       83.79       85.67     15.26 o 
  10  10   1        9.89       -7.20     20.70 o 
 -10  11   1      276.07      284.80     24.25 o 
  -9  11   1       84.76       74.67      9.94 o 
  -8  11   1       54.73       57.25      8.46 o 
  -7  11   1       16.96       18.70      6.28 o 
  -6  11   1        3.01        6.38      7.44 o 
  -5  11   1      103.88      111.50      7.68 o 
  -4  11   1      215.28      226.08      8.30 o 
  -3  11   1       18.64       19.26      4.42 o 
  -2  11   1     5832.72     6031.10     47.64 o 
  -1  11   1      353.22      320.91      5.63 o 
   0  11   1     2744.07     2799.74     23.25 o 
   1  11   1     3774.38     3762.79     33.59 o 
   2  11   1     1849.31     1735.19     20.52 o 
   3  11   1       17.21       16.76      3.10 o 
   4  11   1      100.10      100.27      7.00 o 
   5  11   1      277.35      276.95     11.97 o 
   6  11   1       72.90       75.12      8.85 o 
   7  11   1        0.35       -5.90      6.14 o 
   8  11   1        3.70        2.93      7.38 o 
   9  11   1       14.58        7.13      8.24 o 
  10  11   1      125.24      123.32     17.63 o 
 -10  12   1        0.06        3.91     13.49 o 
  -9  12   1      128.15      130.87     25.75 o 
  -8  12   1       37.57       50.38     11.87 o 
  -7  12   1       51.81       53.42     11.21 o 
  -6  12   1      697.72      603.11     22.16 o 
  -5  12   1      252.28      241.24     11.45 o 
  -4  12   1        0.14        2.20      2.90 o 
  -3  12   1       21.76       28.75      3.80 o 
  -2  12   1      301.95      314.18      8.29 o 
  -1  12   1      188.62      164.77      4.51 o 
   0  12   1      340.57      364.22      7.07 o 
   1  12   1        0.46        0.13      1.85 o 
   2  12   1        2.05        6.18      2.42 o 
   3  12   1        1.49       -2.57      5.08 o 
   4  12   1      352.22      335.79     17.05 o 
   5  12   1      819.21      752.01     16.26 o 
   6  12   1      149.43      153.92     10.64 o 
   7  12   1      197.30      197.81     12.60 o 
   8  12   1        5.09       -0.40      7.09 o 
   9  12   1        0.05       -9.97     12.22 o 
 -10  13   1        0.01       16.14     14.85 o 
  -9  13   1      102.98      108.84     36.33 o 
  -8  13   1      292.27      307.19     28.79 o 
  -7  13   1      316.80      312.38     19.85 o 
  -6  13   1       15.67        8.11      7.63 o 
  -5  13   1      327.96      338.84     12.94 o 
  -4  13   1      713.70      732.64     14.46 o 
  -3  13   1      122.74      129.45      6.97 o 
  -2  13   1      296.40      309.72      9.90 o 
  -1  13   1      410.00      380.91      9.38 o 
   0  13   1       56.50       47.03      3.68 o 
   1  13   1      226.09      200.34      6.40 o 
   2  13   1      332.29      337.74      9.15 o 
   3  13   1      125.28      146.45      6.72 o 
   4  13   1       56.56       67.30     10.27 o 
   5  13   1      584.13      619.22     22.96 o 
   6  13   1      166.57      168.57     16.21 o 
   7  13   1       17.05       -4.05      8.64 o 
   8  13   1      193.20      204.54     30.31 o 
   9  13   1      325.10      337.63     25.90 o 
 -10  14   1       34.61       67.99     18.83 o 
  -9  14   1        5.00        9.37     13.72 o 
  -8  14   1      512.75      493.20     30.85 o 
  -7  14   1       37.43       22.72     12.63 o 
  -6  14   1      110.32      113.63     17.21 o 
  -5  14   1       86.08       93.97     14.52 o 
  -4  14   1       22.03       12.95      4.96 o 
  -3  14   1      436.42      481.65     12.76 o 
  -2  14   1      269.75      304.49      8.20 o 
  -1  14   1      271.73      268.55      7.09 o 
   0  14   1      215.25      248.17      7.51 o 
   1  14   1      378.87      410.36      9.80 o 
   2  14   1        0.10       -2.23      2.71 o 
   3  14   1      193.80      207.78     11.30 o 
   4  14   1      234.71      229.16     15.30 o 
   5  14   1      119.57       92.20     12.03 o 
   6  14   1       47.57       53.56     11.34 o 
   7  14   1        5.02       14.18      9.79 o 
   8  14   1       62.01       57.84     13.53 o 
   9  14   1       66.60       47.52     16.91 o 
 -10  15   1       30.18       55.74     18.04 o 
  -9  15   1        0.02        4.01     12.73 o 
  -8  15   1      155.16      152.41     22.33 o 
  -7  15   1      214.98      209.22     23.15 o 
  -6  15   1        0.04       -6.94      9.28 o 
  -5  15   1      205.88      196.45     19.64 o 
  -4  15   1      127.58      140.25     11.94 o 
  -3  15   1      266.86      266.22     13.34 o 
  -2  15   1        0.01        1.18      3.04 o 
  -1  15   1      373.56      359.90      9.25 o 
   0  15   1       12.11        9.21      2.88 o 
   1  15   1       23.39       28.89      4.03 o 
   2  15   1      389.27      406.68     11.96 o 
   3  15   1      966.35      897.93     18.31 o 
   4  15   1      472.05      449.23     20.70 o 
   5  15   1     1078.31     1076.35     30.31 o 
   6  15   1       49.90       65.57     16.88 o 
   7  15   1        5.57       37.25     14.93 o 
   8  15   1       11.78        3.17     13.97 o 
   9  15   1        0.44       24.63     20.45 o 
  -9  16   1        1.18       -9.60     14.55 o 
  -8  16   1        0.15        9.66     18.58 o 
  -7  16   1      338.54      319.96     28.36 o 
  -6  16   1      220.88      223.31     22.70 o 
  -5  16   1      507.86      500.70     27.02 o 
  -4  16   1       90.36      103.70     10.90 o 
  -3  16   1        1.69        9.15      4.71 o 
  -2  16   1      337.03      284.18     13.76 o 
  -1  16   1      139.36      186.47     10.36 o 
   0  16   1      105.09       82.55      7.23 o 
   1  16   1        1.69        1.76      2.53 o 
   2  16   1        2.56        1.97      3.17 o 
   3  16   1      267.79      257.04     15.96 o 
   4  16   1      174.68      191.46     14.84 o 
   5  16   1        1.25       -3.25      9.86 o 
   6  16   1       75.62       80.70     16.98 o 
   7  16   1       45.43       32.05     17.83 o 
   8  16   1        0.99       15.38     13.72 o 
   9  16   1      176.04      181.25     38.39 o 
  -9  17   1       43.06       70.24     19.05 o 
  -8  17   1        6.63       -4.84     14.56 o 
  -7  17   1      476.99      443.42     28.94 o 
  -6  17   1        4.76       17.97     11.89 o 
  -5  17   1      109.64      104.36     20.53 o 
  -4  17   1      199.62      221.13     14.18 o 
  -3  17   1        0.02        1.22      7.85 o 
  -2  17   1      436.75      418.94     16.63 o 
  -1  17   1        5.73        4.31      3.80 o 
   0  17   1      291.39      272.48     10.04 o 
   1  17   1      134.08      129.61      9.02 o 
   2  17   1        3.69        6.37      4.31 o 
   3  17   1      524.89      507.99     25.96 o 
   4  17   1       12.86       26.17     10.85 o 
   5  17   1      192.37      212.72     21.72 o 
   6  17   1        1.24        4.22     10.74 o 
   7  17   1       42.92       45.23     18.15 o 
   8  17   1       31.39       20.73     14.77 o 
  -9  18   1       25.59       43.51     17.15 o 
  -8  18   1      127.09       98.15     19.89 o 
  -7  18   1      202.18      224.70     38.33 o 
  -6  18   1      161.10      144.34     45.88 o 
  -5  18   1       25.31       33.02     11.57 o 
  -4  18   1       27.09       59.79     10.30 o 
  -3  18   1      426.13      400.97     17.28 o 
  -2  18   1      300.58      283.85     14.89 o 
  -1  18   1      173.87      191.74     14.15 o 
   0  18   1        9.55       15.65      4.47 o 
   1  18   1        2.33       -3.88      4.48 o 
   2  18   1        0.03       11.34      6.37 o 
   3  18   1       49.46       52.78     18.06 o 
   4  18   1       31.41       30.42     11.11 o 
   5  18   1      490.01      473.41     36.95 o 
   6  18   1      457.84      476.89     30.33 o 
   7  18   1       90.73      127.77     23.47 o 
   8  18   1      109.14       95.04     20.18 o 
  -8  19   1       17.80       31.37     15.43 o 
  -7  19   1       12.71       -6.31     12.37 o 
  -6  19   1       14.71       14.67     11.22 o 
  -5  19   1      289.54      269.88     24.17 o 
  -4  19   1       33.83       44.45     14.61 o 
  -3  19   1       93.62      108.67     14.32 o 
  -2  19   1       15.14        9.06      7.06 o 
  -1  19   1        0.01       -0.36      9.74 o 
   0  19   1      130.66      101.57     13.48 o 
   1  19   1        0.17        1.92     10.87 o 
   2  19   1       56.12       61.44     17.97 o 
   3  19   1       54.78       35.15     16.42 o 
   4  19   1        3.74        3.49     15.74 o 
   5  19   1        7.38        3.29     14.55 o 
   6  19   1        8.05       10.48     24.14 o 
   7  19   1       28.22       43.53     18.51 o 
   8  19   1        1.21        8.59     13.77 o 
  -8  20   1       28.45       36.20     19.16 o 
  -7  20   1       41.04       34.19     31.07 o 
  -6  20   1        5.06       10.42     11.26 o 
  -5  20   1       81.92       87.52     16.17 o 
  -4  20   1        5.65        6.35      8.82 o 
  -3  20   1       11.73        8.88     13.20 o 
  -2  20   1        0.46        6.51     11.78 o 
  -1  20   1      748.60      685.12     40.78 o 
   0  20   1        0.13       -2.88      7.35 o 
   1  20   1        0.06       -9.50      9.50 o 
   2  20   1        8.32        4.05     12.20 o 
   3  20   1        7.36      -11.80     11.80 o 
   4  20   1      694.20      629.26     45.14 o 
   5  20   1        4.84       15.57     17.93 o 
   6  20   1       65.54       62.00     25.75 o 
   7  20   1        0.02        1.34     18.64 o 
  -8  21   1       15.82        0.67     18.59 o 
  -7  21   1        2.64        8.87     13.03 o 
  -6  21   1        5.44        8.43     18.80 o 
  -5  21   1       37.04       24.97     19.26 o 
  -4  21   1       66.86       55.07     21.14 o 
  -3  21   1       15.21       20.06     16.14 o 
  -2  21   1       71.48       51.71     17.44 o 
  -1  21   1        0.17        3.52     11.85 o 
   0  21   1        9.05        8.69      8.22 o 
   1  21   1       39.68       20.23     13.90 o 
   2  21   1       53.50       57.76     18.17 o 
   3  21   1      379.99      356.01     39.54 o 
   4  21   1       70.99       89.82     23.54 o 
   5  21   1        9.69        5.95     16.55 o 
   6  21   1      129.05      126.37     31.35 o 
   7  21   1       36.52       39.99     24.67 o 
  -7  22   1       55.47       29.71     23.50 o 
  -6  22   1       85.71       74.95     25.20 o 
  -5  22   1        5.54       13.73     17.88 o 
  -4  22   1       71.82       57.52     21.93 o 
  -3  22   1       54.75       54.50     19.14 o 
  -2  22   1      116.72      109.53     22.36 o 
  -1  22   1       44.19       29.29     15.54 o 
   0  22   1        0.01        6.26      8.64 o 
   1  22   1       48.81       62.16     18.92 o 
   2  22   1      417.46      444.71     37.14 o 
   3  22   1        0.38        6.97     14.23 o 
   4  22   1        5.03       -4.72     15.20 o 
   5  22   1       26.51       13.90     20.30 o 
   6  22   1        4.37        5.93     20.07 o 
   7  22   1        0.03       10.90     19.26 o 
  -7  23   1        1.30      -14.68     18.99 o 
  -6  23   1        0.44       32.74     19.71 o 
  -5  23   1        6.17      -11.49     15.14 o 
  -4  23   1        8.35      -13.59     13.59 o 
  -3  23   1       48.00       53.64     20.20 o 
  -2  23   1       60.99       62.80     18.87 o 
  -1  23   1      241.83      237.01     21.82 o 
   0  23   1      245.53      239.55     31.96 o 
   1  23   1      416.97      454.22     37.11 o 
   2  23   1        1.11       13.00     15.14 o 
   3  23   1       57.40       58.32     22.39 o 
   4  23   1       22.58       31.28     20.77 o 
   5  23   1        0.83       31.49     22.27 o 
   6  23   1       30.68        9.39     21.21 o 
  -6  24   1        4.86       -3.73     19.04 o 
  -5  24   1       13.49       33.12     22.14 o 
  -4  24   1       10.99        8.47     18.85 o 
  -3  24   1      117.41      107.40     26.41 o 
  -2  24   1        0.20        9.74     15.22 o 
  -1  24   1      247.49      306.59     25.61 o 
   0  24   1        2.98        1.57      8.26 o 
   1  24   1        2.12       14.07     14.49 o 
   2  24   1        9.97       17.93     15.85 o 
   3  24   1      471.04      505.38     44.10 o 
   4  24   1      122.35      157.31     33.17 o 
   5  24   1        3.15        9.03     19.65 o 
   6  24   1        0.30      -10.12     19.43 o 
  -6  25   1       19.69       16.40     20.57 o 
  -5  25   1      110.99       99.64     30.09 o 
  -4  25   1        6.77        6.85     17.87 o 
  -3  25   1        6.52       25.55     19.51 o 
  -2  25   1       16.49       16.62     16.60 o 
  -1  25   1       26.08        7.37      9.73 o 
   0  25   1       14.73       20.64     10.84 o 
   1  25   1        0.41        6.20      9.65 o 
   2  25   1      233.33      261.46     37.27 o 
   3  25   1       34.07       12.79     18.89 o 
   4  25   1        0.92       -5.55     17.32 o 
   5  25   1      483.28      529.45     48.30 o 
  -5  26   1       74.06       49.92     24.09 o 
  -4  26   1       35.41       13.33     20.33 o 
  -3  26   1       37.18       63.54     24.34 o 
  -2  26   1        4.32       -2.59      9.91 o 
  -1  26   1        0.02        2.22      9.93 o 
   0  26   1      166.69      159.87     20.53 o 
   1  26   1        2.53       -5.32      8.75 o 
   2  26   1      156.70      149.03     29.89 o 
   3  26   1       10.50      -14.43     14.43 o 
   4  26   1       66.48       77.36     25.88 o 
  -4  27   1       69.93       67.24     26.25 o 
  -3  27   1        9.18       -5.42     16.10 o 
  -2  27   1      182.40      201.98     22.88 o 
  -1  27   1       12.75       -0.10     10.92 o 
   0  27   1        1.05       -0.47     10.94 o 
   1  27   1        0.64       -1.55     10.49 o 
   2  27   1        8.75        9.90     14.40 o 
   3  27   1        4.65        6.12     19.26 o 
   4  27   1       30.65       15.43     21.78 o 
  -3  28   1       57.46       37.95     23.81 o 
  -2  28   1      370.79      341.80     29.95 o 
  -1  28   1      883.35      919.65     40.30 o 
   0  28   1       30.36       21.40     12.45 o 
   1  28   1        1.49        1.63     14.84 o 
   2  28   1      102.10       93.47     17.68 o 
  -2  29   1       91.12      120.75     19.68 o 
  -1  29   1        0.34        4.37     11.34 o 
   0  29   1      254.36      269.26     27.11 o 
   1  29   1      231.70      253.32     26.89 o 
 -12   0   2      358.16      444.47     37.48 o 
 -11   0   2       34.69       26.98     13.65 o 
 -10   0   2     1109.40     1111.71     43.78 o 
  -9   0   2        2.17       -4.74      9.01 o 
  -8   0   2       57.00       60.67     12.71 o 
  -7   0   2        2.46       -1.22      6.75 o 
  -6   0   2       56.39       64.52      7.37 o 
  -5   0   2       40.93       54.81      6.10 o 
  -4   0   2     1806.64     2079.50     27.12 o 
  -3   0   2     6302.58     6749.76    129.08 o 
  -2   0   2    51506.67    50855.35    505.22 o 
  -1   0   2      363.36      374.37      6.25 o 
   0   0   2      702.14      641.52     10.06 o 
   1   0   2      748.07      894.02     12.10 o 
   2   0   2       57.65      103.65      8.37 o 
   3   0   2      407.15      352.86     15.53 o 
   4   0   2       40.10       32.41      8.31 o 
   5   0   2      249.81      260.96     19.06 o 
   6   0   2     1176.02     1088.50     36.05 o 
   7   0   2       81.16      106.60     15.78 o 
   8   0   2       80.95       25.99     22.77 o 
   9   0   2        0.01       -0.59      5.95 o 
  10   0   2        1.17        4.28     24.14 o 
 -12   1   2      309.57      277.60     24.71 o 
 -11   1   2       34.37       20.74     12.78 o 
 -10   1   2      155.27      161.33     15.10 o 
  -9   1   2       47.71       38.10      9.74 o 
  -8   1   2       45.92       31.85      7.79 o 
  -7   1   2        3.45       10.10      4.61 o 
  -6   1   2        0.33        0.00      3.83 o 
  -5   1   2      445.60      449.25      8.95 o 
  -4   1   2     2277.17     2327.19     22.33 o 
  -3   1   2    11277.05    11791.79     84.00 o 
  -2   1   2     2545.81     2507.67     22.64 o 
  -1   1   2      537.06      517.16      7.48 o 
   0   1   2        0.26       -1.52      1.55 o 
   1   1   2     1214.31     1285.89     16.00 o 
   2   1   2      136.58      119.94      3.74 o 
   3   1   2      515.09      452.19     10.41 o 
   4   1   2      351.54      347.70     24.30 o 
   5   1   2      801.15      816.46     30.98 o 
   6   1   2      183.84      177.38     15.41 o 
   7   1   2      276.33      247.93     15.66 o 
   8   1   2      139.15      148.23     14.57 o 
   9   1   2      133.41      127.52     13.75 o 
  10   1   2      123.65      145.57     18.40 o 
 -11   2   2        7.19      -13.52     13.74 o 
 -10   2   2        0.02       -6.16      6.58 o 
  -9   2   2       35.58       45.97      9.01 o 
  -8   2   2      110.53       83.06     10.30 o 
  -7   2   2        5.38        6.11      4.50 o 
  -6   2   2       63.23       56.76      5.46 o 
  -5   2   2      257.75      244.70      7.62 o 
  -4   2   2     2622.21     2692.87     24.71 o 
  -3   2   2      491.06      402.29      6.89 o 
  -2   2   2      670.05      698.76     11.62 o 
  -1   2   2       52.05       78.39      4.33 o 
   0   2   2     1916.61     1936.60     22.92 o 
   1   2   2     8851.51     8683.82     87.27 o 
   2   2   2      172.37      228.50      6.43 o 
   3   2   2      215.39      194.32      6.56 o 
   4   2   2      471.99      503.04     11.22 o 
   5   2   2     1185.59     1148.39     24.25 o 
   6   2   2     1440.32     1377.02     30.03 o 
   7   2   2      197.60      189.22     14.01 o 
   8   2   2       25.80       34.29      8.82 o 
   9   2   2      463.54      473.09     25.51 o 
  10   2   2       65.14       60.11     13.90 o 
 -11   3   2       11.80       26.65     11.70 o 
 -10   3   2       49.41       50.15     16.82 o 
  -9   3   2       49.68       54.63      9.64 o 
  -8   3   2      156.80      151.50     13.07 o 
  -7   3   2      687.20      595.32     15.10 o 
  -6   3   2      270.59      292.59      9.69 o 
  -5   3   2      128.45      110.99      6.16 o 
  -4   3   2      343.09      420.84      8.15 o 
  -3   3   2      147.25      187.74      5.74 o 
  -2   3   2      537.64      466.65      8.88 o 
  -1   3   2       47.20       64.46      5.16 o 
   0   3   2      932.79      957.69     11.46 o 
   1   3   2       36.56       32.51      2.95 o 
   2   3   2       32.36       43.74      3.50 o 
   3   3   2      738.47      783.28     13.24 o 
   4   3   2      733.60      781.15     14.54 o 
   5   3   2       35.04       51.73      7.56 o 
   6   3   2       46.01       50.20      8.11 o 
   7   3   2      360.42      354.25     22.46 o 
   8   3   2      235.78      245.06     20.31 o 
   9   3   2       15.39       20.29     10.32 o 
  10   3   2       14.34       26.48     13.06 o 
 -11   4   2       44.26       52.52     19.13 o 
 -10   4   2      111.36       75.46     21.95 o 
  -9   4   2      196.67      170.07     20.62 o 
  -8   4   2       57.14       49.67     12.98 o 
  -7   4   2      635.21      618.12     17.69 o 
  -6   4   2       11.19       25.21      4.32 o 
  -5   4   2       73.26       61.15      4.68 o 
  -4   4   2     4706.18     5037.74     39.27 o 
  -3   4   2      404.67      419.34      6.79 o 
  -2   4   2       81.26       69.52      3.65 o 
  -1   4   2     6190.13     6116.08     81.38 o 
   0   4   2     1093.86     1045.26     13.84 o 
   1   4   2     1099.18     1156.23     12.24 o 
   2   4   2      844.90      962.09     15.97 o 
   3   4   2      290.96      316.79     10.91 o 
   4   4   2       86.12       64.22      6.32 o 
   5   4   2      144.60      122.78     12.68 o 
   6   4   2       25.04       15.09     13.50 o 
   7   4   2       42.90       40.07     10.22 o 
   8   4   2       52.08       71.14     13.87 o 
   9   4   2       21.29       24.17     12.02 o 
  10   4   2       19.88       39.23     10.58 o 
 -11   5   2       33.23       47.81     13.25 o 
 -10   5   2       16.38       14.03     10.13 o 
  -9   5   2      362.57      316.65     21.73 o 
  -8   5   2       19.75        4.27      8.34 o 
  -7   5   2        3.19       12.57      7.15 o 
  -6   5   2      969.13      962.57     18.67 o 
  -5   5   2      243.80      272.97      7.67 o 
  -4   5   2     1166.46     1273.31     14.88 o 
  -3   5   2      182.32      235.73      4.47 o 
  -2   5   2      114.27       83.61      4.03 o 
  -1   5   2      770.48      741.30     11.10 o 
   0   5   2     1651.47     1606.98     14.22 o 
   1   5   2      812.29      866.20     10.66 o 
   2   5   2     2030.77     2157.59     20.37 o 
   3   5   2     1447.24     1552.42     20.37 o 
   4   5   2       97.74      102.05      7.22 o 
   5   5   2        3.07        6.69      8.17 o 
   6   5   2        4.82       10.57      7.77 o 
   7   5   2        5.31       11.46      8.68 o 
   8   5   2       63.43       44.47     18.79 o 
   9   5   2       12.14        4.10      9.32 o 
  10   5   2       83.88       94.56     14.63 o 
 -11   6   2       79.91       80.58     15.07 o 
 -10   6   2        0.13       -4.42     14.61 o 
  -9   6   2        4.64        3.80      8.56 o 
  -8   6   2       31.42       28.25     15.69 o 
  -7   6   2      147.72      144.18     12.55 o 
  -6   6   2       83.57       73.96      7.05 o 
  -5   6   2      204.13      221.36      7.62 o 
  -4   6   2      168.52      189.96      5.82 o 
  -3   6   2       70.69       87.88      3.83 o 
  -2   6   2       58.76       59.79      3.28 o 
  -1   6   2      168.18      145.20      4.57 o 
   0   6   2     2879.44     2922.13     38.32 o 
   1   6   2      725.02      702.46      8.90 o 
   2   6   2      787.42      818.61     11.24 o 
   3   6   2      736.06      789.18     14.26 o 
   4   6   2        0.09        3.71      3.27 o 
   5   6   2      108.26      116.71     12.72 o 
   6   6   2        3.68        3.14      7.78 o 
   7   6   2      195.99      210.15     17.96 o 
   8   6   2       90.37       96.63     14.16 o 
   9   6   2      214.84      214.83     20.99 o 
  10   6   2       92.13       75.31     13.53 o 
 -11   7   2        7.89        0.82     18.19 o 
 -10   7   2       85.39       88.10     14.44 o 
  -9   7   2      250.15      232.47     25.49 o 
  -8   7   2      321.27      340.32     19.62 o 
  -7   7   2      426.54      405.55     17.00 o 
  -6   7   2      114.89      141.49      7.78 o 
  -5   7   2      677.23      735.45     13.17 o 
  -4   7   2        6.93       12.42      1.73 o 
  -3   7   2       69.20       68.99      3.53 o 
  -2   7   2        9.01        9.13      1.71 o 
  -1   7   2       37.08       31.01      2.70 o 
   0   7   2     4346.12     4478.61     36.03 o 
   1   7   2      397.65      428.58      7.03 o 
   2   7   2      434.91      469.31      7.92 o 
   3   7   2     1378.36     1398.22     16.81 o 
   4   7   2      109.24      117.86      8.18 o 
   5   7   2        6.97        4.31     10.60 o 
   6   7   2        2.56        9.53     11.14 o 
   7   7   2      168.07      155.04     24.43 o 
   8   7   2       72.34       41.00     12.05 o 
   9   7   2       84.22       73.19     14.46 o 
  10   7   2       41.66       44.49     12.65 o 
 -11   8   2        1.17       -8.70      8.70 o 
 -10   8   2       22.40       31.65     11.43 o 
  -9   8   2      199.03      241.12     28.88 o 
  -8   8   2       87.54       88.43     12.73 o 
  -7   8   2      105.70      108.08     11.25 o 
  -6   8   2      428.83      382.34     11.16 o 
  -5   8   2      384.82      349.09     10.63 o 
  -4   8   2      413.26      476.21      9.95 o 
  -3   8   2      207.35      230.08      5.37 o 
  -2   8   2     3310.51     3429.83     27.44 o 
  -1   8   2       28.26       38.15      2.97 o 
   0   8   2     2547.45     2493.47     23.46 o 
   1   8   2     1865.30     2008.02     16.89 o 
   2   8   2        3.59        7.39      2.10 o 
   3   8   2      452.14      472.54      8.80 o 
   4   8   2      189.29      210.59     10.49 o 
   5   8   2       30.23       30.72      9.01 o 
   6   8   2        0.01       -1.60      8.26 o 
   7   8   2       52.67       52.41     12.33 o 
   8   8   2      201.57      232.05     20.92 o 
   9   8   2        0.69        3.06      9.85 o 
 -11   9   2       46.59       69.49     13.90 o 
 -10   9   2       65.83       81.26     14.73 o 
  -9   9   2       17.61       17.66      9.74 o 
  -8   9   2      451.82      416.09     21.31 o 
  -7   9   2      144.29      100.49     10.98 o 
  -6   9   2      331.79      350.62     12.34 o 
  -5   9   2      311.91      281.11      9.29 o 
  -4   9   2      992.07     1057.26     14.62 o 
  -3   9   2      210.76      200.79      7.56 o 
  -2   9   2      562.41      564.06      8.60 o 
  -1   9   2       35.17       34.59      2.44 o 
   0   9   2        0.89        1.97      1.90 o 
   1   9   2     2120.32     2093.43     18.58 o 
   2   9   2       34.55       55.19      3.10 o 
   3   9   2        2.99        7.46      2.37 o 
   4   9   2      103.75      117.50      9.64 o 
   5   9   2        4.30        4.93      7.29 o 
   6   9   2        6.66       21.28      9.39 o 
   7   9   2        0.30       14.42     13.48 o 
   8   9   2        0.00        6.38     17.72 o 
   9   9   2       59.89       50.13     13.94 o 
 -11  10   2       84.74       48.33     22.47 o 
 -10  10   2       94.39      118.11     16.62 o 
  -9  10   2       81.26       64.96     12.86 o 
  -8  10   2      182.73      181.62     16.95 o 
  -7  10   2       94.12       76.06      7.64 o 
  -6  10   2      235.55      230.38     12.39 o 
  -5  10   2      203.73      203.41      8.67 o 
  -4  10   2     1602.09     1580.46     20.46 o 
  -3  10   2     2607.48     2668.77     27.02 o 
  -2  10   2       97.44      132.01      3.78 o 
  -1  10   2     1070.14     1011.88     11.44 o 
   0  10   2     1201.15     1252.47     16.74 o 
   1  10   2      616.73      665.13      9.54 o 
   2  10   2      188.34      161.63      5.04 o 
   3  10   2      209.27      210.80      7.15 o 
   4  10   2      527.45      469.47     14.78 o 
   5  10   2     1042.42      984.96     22.13 o 
   6  10   2      250.66      242.08     18.60 o 
   7  10   2      207.71      246.42     28.84 o 
   8  10   2       36.90       17.39     17.31 o 
   9  10   2        0.12      -10.04     14.22 o 
 -11  11   2       96.63       85.28     31.13 o 
 -10  11   2       29.77       12.64     14.35 o 
  -9  11   2       22.88       28.54     10.92 o 
  -8  11   2       32.45       20.16     10.93 o 
  -7  11   2       95.88      107.68     12.98 o 
  -6  11   2       26.36       33.84      7.59 o 
  -5  11   2      128.60      157.86     10.64 o 
  -4  11   2      278.51      281.15      9.03 o 
  -3  11   2      175.49      167.24      6.50 o 
  -2  11   2      242.35      233.07      5.03 o 
  -1  11   2      355.38      397.73      7.38 o 
   0  11   2     2084.40     2132.37     22.57 o 
   1  11   2      823.37      823.05     11.08 o 
   2  11   2        7.02        8.21      2.59 o 
   3  11   2        7.65       10.95      2.30 o 
   4  11   2      329.61      328.20     12.80 o 
   5  11   2      246.14      263.56     15.10 o 
   6  11   2        9.04        6.40      6.63 o 
   7  11   2       12.08       12.25      7.24 o 
   8  11   2       48.16       58.06     10.50 o 
   9  11   2       14.98       17.37      9.02 o 
 -11  12   2      164.18      171.04     26.14 o 
 -10  12   2        0.89       26.19     16.70 o 
  -9  12   2      526.56      529.57     32.68 o 
  -8  12   2       81.53       80.95     22.77 o 
  -7  12   2       92.34       99.44     12.63 o 
  -6  12   2       62.54       68.64     10.62 o 
  -5  12   2       36.47       47.81      5.48 o 
  -4  12   2       59.22       59.70      5.33 o 
  -3  12   2      166.80      190.59     10.55 o 
  -2  12   2     1450.78     1393.01     15.10 o 
  -1  12   2      771.47      851.88     12.49 o 
   0  12   2      121.28      137.36      5.74 o 
   1  12   2     4339.86     4390.39     36.23 o 
   2  12   2        0.15        4.15      2.37 o 
   3  12   2     1200.13     1187.54     17.47 o 
   4  12   2      161.00      164.70      9.16 o 
   5  12   2       77.06       83.90      8.25 o 
   6  12   2      396.24      386.90     15.26 o 
   7  12   2      331.42      341.45     15.72 o 
   8  12   2       13.45        9.52      9.22 o 
   9  12   2       18.36       28.11     10.00 o 
 -10  13   2       32.90       27.50     14.79 o 
  -9  13   2       41.63       50.98     15.79 o 
  -8  13   2        5.78        1.36     18.41 o 
  -7  13   2       27.14       32.43     13.25 o 
  -6  13   2       28.49       41.09     12.83 o 
  -5  13   2      553.89      505.72     16.67 o 
  -4  13   2       10.41       13.05      5.12 o 
  -3  13   2      230.20      217.76     10.34 o 
  -2  13   2      218.91      216.24      7.06 o 
  -1  13   2      449.79      465.79      9.46 o 
   0  13   2       20.95       24.36      3.24 o 
   1  13   2      300.82      301.56      8.58 o 
   2  13   2      602.49      627.71     12.48 o 
   3  13   2     1580.89     1496.23     23.58 o 
   4  13   2       92.11       99.95     11.86 o 
   5  13   2       36.77       22.19      8.86 o 
   6  13   2       34.85       37.52      6.85 o 
   7  13   2        5.51        5.41      6.92 o 
   8  13   2        0.88       -3.88     17.32 o 
   9  13   2        6.35        3.04     13.02 o 
 -10  14   2      124.14      140.13     23.31 o 
  -9  14   2      366.47      395.38     33.81 o 
  -8  14   2       31.06       14.01     19.60 o 
  -7  14   2      324.71      287.38     25.97 o 
  -6  14   2        0.95        7.39     10.36 o 
  -5  14   2      230.71      235.16     12.61 o 
  -4  14   2        6.57        9.13      4.62 o 
  -3  14   2       24.07       23.64      5.62 o 
  -2  14   2      349.79      328.59     11.94 o 
  -1  14   2        3.23        4.98      2.85 o 
   0  14   2       79.67       93.89      5.80 o 
   1  14   2        2.62       -0.61      3.12 o 
   2  14   2     1809.79     1831.84     23.38 o 
   3  14   2     1208.57     1131.09     24.08 o 
   4  14   2     1015.80      967.70     27.73 o 
   5  14   2      231.61      242.36     18.15 o 
   6  14   2       63.99       76.10     21.32 o 
   7  14   2        6.59       15.15     10.55 o 
   8  14   2       56.37       59.45     13.80 o 
   9  14   2       16.86       28.53     19.01 o 
 -10  15   2       33.96       11.76     14.82 o 
  -9  15   2        1.59       10.29     12.87 o 
  -8  15   2      237.69      221.25     25.15 o 
  -7  15   2      239.04      219.54     23.00 o 
  -6  15   2       53.61       68.87     19.00 o 
  -5  15   2      107.16      122.70     10.42 o 
  -4  15   2        9.95        9.67      4.85 o 
  -3  15   2        0.09        0.01      4.07 o 
  -2  15   2      165.36      172.22     10.20 o 
  -1  15   2       65.66       71.22      6.40 o 
   0  15   2       68.70       90.49      6.84 o 
   1  15   2     1015.07      972.89     18.18 o 
   2  15   2       52.25       53.84      6.17 o 
   3  15   2      147.36      142.75     12.70 o 
   4  15   2     1895.89     1861.89     39.38 o 
   5  15   2       63.45       56.21     11.16 o 
   6  15   2      125.74      117.83     23.33 o 
   7  15   2      108.70      136.75     17.04 o 
   8  15   2       20.24        2.03     21.08 o 
 -10  16   2      238.67      283.53     30.76 o 
  -9  16   2       41.81       50.62     18.63 o 
  -8  16   2      150.81      119.11     20.64 o 
  -7  16   2      244.68      232.98     23.97 o 
  -6  16   2      177.22      159.46     19.80 o 
  -5  16   2        0.51       15.14      9.55 o 
  -4  16   2       68.86       67.77      8.05 o 
  -3  16   2       66.65       57.61      7.50 o 
  -2  16   2       31.62       39.40      6.13 o 
  -1  16   2      576.27      559.76     14.17 o 
   0  16   2      169.56      195.20      9.23 o 
   1  16   2     1042.43     1103.57     32.88 o 
   2  16   2       73.07       56.55      7.15 o 
   3  16   2      729.97      726.84     28.95 o 
   4  16   2      767.41      740.94     26.17 o 
   5  16   2      224.96      224.31     18.04 o 
   6  16   2       11.03        3.67      8.65 o 
   7  16   2        3.28        1.85     12.64 o 
   8  16   2       48.31       77.07     30.74 o 
  -9  17   2       57.84       71.66     29.60 o 
  -8  17   2       19.46       51.69     15.71 o 
  -7  17   2        0.31      -16.61     17.15 o 
  -6  17   2       14.12       31.12     12.29 o 
  -5  17   2      152.66      147.26     18.04 o 
  -4  17   2       11.81       13.17      5.65 o 
  -3  17   2      210.30      176.04     11.90 o 
  -2  17   2      225.81      252.46     12.15 o 
  -1  17   2      410.48      380.82     12.13 o 
   0  17   2      739.96      769.92     27.83 o 
   1  17   2       17.10       16.50      5.58 o 
   2  17   2      981.93      971.98     31.97 o 
   3  17   2      144.94      121.63     19.08 o 
   4  17   2       78.59       90.13     11.79 o 
   5  17   2       10.67       -1.05     17.10 o 
   6  17   2      207.87      226.00     24.91 o 
   7  17   2       88.57       93.06     32.95 o 
   8  17   2        2.30       -6.19     23.59 o 
  -9  18   2      569.52      523.51     36.99 o 
  -8  18   2       33.09       40.40     22.87 o 
  -7  18   2        7.70        1.86     11.00 o 
  -6  18   2      113.87      103.30     17.71 o 
  -5  18   2       26.38       23.35     11.26 o 
  -4  18   2        6.35       -2.91      7.92 o 
  -3  18   2      106.08       81.58     10.51 o 
  -2  18   2      142.61      123.79     11.27 o 
  -1  18   2     2170.71     2092.18     33.07 o 
   0  18   2        9.14       14.80      5.61 o 
   1  18   2       53.36       58.31      7.84 o 
   2  18   2      332.35      289.89     19.56 o 
   3  18   2     1203.47     1227.69     56.73 o 
   4  18   2       74.10       46.49     19.70 o 
   5  18   2       63.99       62.26     22.55 o 
   6  18   2       25.60       22.51     13.36 o 
   7  18   2      312.80      334.21     31.09 o 
  -9  19   2      121.33      142.66     23.19 o 
  -8  19   2       29.42       34.86     19.59 o 
  -7  19   2       98.70       96.50     18.95 o 
  -6  19   2      326.64      331.68     29.04 o 
  -5  19   2       45.93       51.56     13.44 o 
  -4  19   2        4.92       11.34      8.69 o 
  -3  19   2       16.42        9.28     12.28 o 
  -2  19   2      108.46      107.96     18.10 o 
  -1  19   2      108.11       99.38     12.30 o 
   0  19   2        6.41        9.14      4.70 o 
   1  19   2       29.74       21.61     13.91 o 
   2  19   2      336.74      294.61     33.39 o 
   3  19   2      663.94      718.41     45.89 o 
   4  19   2       26.06       40.04     18.64 o 
   5  19   2      137.89      129.64     28.86 o 
   6  19   2      227.11      225.85     38.64 o 
   7  19   2        6.85        8.27     18.94 o 
  -8  20   2      265.22      242.79     28.30 o 
  -7  20   2       36.07       42.43     15.63 o 
  -6  20   2       35.36       32.69     13.46 o 
  -5  20   2      310.72      330.85     27.39 o 
  -4  20   2        0.96        3.20      7.34 o 
  -3  20   2       41.93       47.86     11.14 o 
  -2  20   2       30.87       30.38      8.82 o 
  -1  20   2        0.98        8.10     12.51 o 
   0  20   2      124.89      121.19     15.26 o 
   1  20   2        0.68       -1.52     10.63 o 
   2  20   2        5.18       26.18     15.01 o 
   3  20   2       55.21       32.28     18.24 o 
   4  20   2       16.90       10.47     17.55 o 
   5  20   2      224.30      173.02     31.62 o 
   6  20   2        9.25       23.33     22.47 o 
   7  20   2        0.03       -7.08     17.00 o 
  -8  21   2        5.79        5.67     14.06 o 
  -7  21   2       67.48       90.21     19.50 o 
  -6  21   2       42.81       26.65     13.73 o 
  -5  21   2        3.07       18.31     10.07 o 
  -4  21   2      158.63      158.86     18.14 o 
  -3  21   2       15.48       33.38     16.65 o 
  -2  21   2       28.20       34.00     15.26 o 
  -1  21   2        6.07        2.49     12.35 o 
   0  21   2       30.26       25.67      9.90 o 
   1  21   2       94.65       75.90     19.68 o 
   2  21   2      174.50      180.75     28.35 o 
   3  21   2        6.29       -1.01     13.34 o 
   4  21   2       29.65       26.99     19.91 o 
   5  21   2      149.46      191.40     34.37 o 
   6  21   2      122.72      124.92     31.62 o 
  -8  22   2       27.33       19.51     21.87 o 
  -7  22   2      204.65      231.53     38.95 o 
  -6  22   2       17.98       10.78     19.42 o 
  -5  22   2      194.85      189.51     32.64 o 
  -4  22   2       45.93       51.90     20.43 o 
  -3  22   2      416.87      372.01     33.63 o 
  -2  22   2      152.29      107.31     22.37 o 
  -1  22   2      648.19      604.38     28.63 o 
   0  22   2      112.65      123.15     16.03 o 
   1  22   2      128.73      143.62     26.20 o 
   2  22   2       12.14       22.66     15.68 o 
   3  22   2        0.18       -8.14     13.40 o 
   4  22   2        0.06        8.72     16.68 o 
   5  22   2       10.15       18.46     19.49 o 
   6  22   2        0.93      -12.48     18.77 o 
  -7  23   2        0.92       -2.69     20.08 o 
  -6  23   2      193.61      209.70     36.46 o 
  -5  23   2       43.01       36.93     21.73 o 
  -4  23   2      109.12      145.04     28.60 o 
  -3  23   2        0.32        3.72     14.76 o 
  -2  23   2       51.32       58.72     20.10 o 
  -1  23   2      145.93      104.65     15.72 o 
   0  23   2       22.39       31.12     10.89 o 
   1  23   2      223.99      218.04     31.75 o 
   2  23   2      125.95      140.69     27.83 o 
   3  23   2       48.74       50.60     21.66 o 
   4  23   2       26.28       28.19     20.25 o 
   5  23   2       73.66       96.09     29.03 o 
   6  23   2      163.76      133.00     32.75 o 
  -7  24   2      188.87      163.48     36.29 o 
  -6  24   2       27.31       11.21     20.96 o 
  -5  24   2      360.38      424.80     47.95 o 
  -4  24   2       58.64       51.83     23.11 o 
  -3  24   2      240.97      302.67     38.15 o 
  -2  24   2       40.04       61.26     20.25 o 
  -1  24   2        9.78       12.57      9.95 o 
   0  24   2       38.17       32.51     11.60 o 
   1  24   2       40.28       38.36     13.48 o 
   2  24   2       34.17       31.70     18.48 o 
   3  24   2        6.46       10.93     19.01 o 
   4  24   2       66.10       52.65     24.13 o 
   5  24   2       39.84       61.60     25.86 o 
  -6  25   2       23.39      -17.71     17.71 o 
  -5  25   2        0.02       24.92     21.28 o 
  -4  25   2       21.78       12.83     18.34 o 
  -3  25   2      112.48      148.03     28.78 o 
  -2  25   2        1.59      -13.29     13.29 o 
  -1  25   2        0.69       -8.19      8.19 o 
   0  25   2        9.65       -1.18      9.51 o 
   1  25   2       27.07       11.89     10.74 o 
   2  25   2        0.00       -5.56     13.40 o 
   3  25   2        0.00        9.35     16.22 o 
   4  25   2       19.70       18.82     20.72 o 
  -5  26   2       38.64       24.53     21.80 o 
  -4  26   2       34.13        6.67     18.22 o 
  -3  26   2       32.65       42.12     21.44 o 
  -2  26   2        0.16       -8.66      8.66 o 
  -1  26   2       87.38      121.25     18.32 o 
   0  26   2        1.35        8.02     10.99 o 
   1  26   2      135.69      128.20     18.48 o 
   2  26   2       22.94        1.87     16.13 o 
   3  26   2      219.90      272.83     39.41 o 
   4  26   2       52.74       63.73     26.80 o 
  -5  27   2       11.97       11.70     20.81 o 
  -4  27   2      444.61      427.23     49.56 o 
  -3  27   2       53.19      105.96     26.64 o 
  -2  27   2       27.17       37.38     14.00 o 
  -1  27   2        1.18        0.91     10.65 o 
   0  27   2       11.91       21.14     12.43 o 
   1  27   2      309.59      336.79     26.51 o 
   2  27   2       14.23       20.57     12.05 o 
   3  27   2       32.56       71.08     25.08 o 
  -4  28   2      141.85      162.39     34.19 o 
  -3  28   2       29.70       25.48     21.43 o 
  -2  28   2      273.44      326.70     48.50 o 
  -1  28   2       80.02      121.98     19.53 o 
   0  28   2      274.73      278.59     26.80 o 
   1  28   2        6.01        4.35     11.19 o 
   2  28   2       15.71       20.95     11.77 o 
  -2  29   2        1.37       -8.55     10.48 o 
  -1  29   2       37.40       30.86     14.71 o 
   0  29   2       86.64       82.78     17.76 o 
 -12   1   3      244.47      214.44     22.25 o 
 -11   1   3       75.87       71.45     11.78 o 
 -10   1   3       42.67       29.46      8.96 o 
  -9   1   3       61.88       69.55     10.19 o 
  -8   1   3      124.36      115.04      8.97 o 
  -7   1   3        1.82        1.45      4.07 o 
  -6   1   3      170.03      206.09      7.90 o 
  -5   1   3     2978.14     3325.25     28.47 o 
  -4   1   3      882.17      901.54     12.40 o 
  -3   1   3     3507.66     3564.85     26.99 o 
  -2   1   3       40.57       20.99      2.07 o 
  -1   1   3      283.92      342.65      6.45 o 
   0   1   3      295.78      306.97      5.93 o 
   1   1   3      155.88      199.64      4.30 o 
   2   1   3     2058.07     2239.32     20.54 o 
   3   1   3       35.73       41.59      3.89 o 
   4   1   3       57.42       83.01      8.19 o 
   5   1   3       15.32       14.19      6.21 o 
   6   1   3      213.40      219.35     14.08 o 
   7   1   3       77.18       80.00     10.16 o 
   8   1   3      234.69      218.06     26.13 o 
   9   1   3        0.00        1.89      8.91 o 
 -12   2   3       36.10       39.35     12.45 o 
 -11   2   3      306.99      290.05     23.59 o 
 -10   2   3       33.34       26.66      8.31 o 
  -9   2   3      230.35      226.29     16.08 o 
  -8   2   3      135.02      120.04      9.05 o 
  -7   2   3      406.42      375.05     10.29 o 
  -6   2   3       51.87       51.97      4.79 o 
  -5   2   3     1796.91     1959.08     23.20 o 
  -4   2   3     3774.26     4045.63     33.23 o 
  -3   2   3     1706.93     1814.37     15.82 o 
  -2   2   3     2319.02     2176.34     18.13 o 
  -1   2   3      244.13      204.02      5.65 o 
   0   2   3        3.50       -0.76      2.33 o 
   1   2   3      483.24      552.98      7.88 o 
   2   2   3      794.61      819.21     10.93 o 
   3   2   3      146.32      172.92      6.70 o 
   4   2   3      359.30      324.65      9.89 o 
   5   2   3       63.94       82.66     10.61 o 
   6   2   3      483.89      506.64     20.21 o 
   7   2   3        8.31        4.64      6.63 o 
   8   2   3        4.54        5.74      6.29 o 
   9   2   3        0.44       -3.43     11.20 o 
 -12   3   3       13.78        4.48      9.92 o 
 -11   3   3       42.03       58.18     13.23 o 
 -10   3   3        1.18       -3.08      7.56 o 
  -9   3   3      401.72      397.91     18.11 o 
  -8   3   3      632.71      585.87     19.05 o 
  -7   3   3       44.25       34.35      5.01 o 
  -6   3   3      220.90      250.21      8.73 o 
  -5   3   3       69.16       75.21      5.14 o 
  -4   3   3     2785.30     3119.58     25.34 o 
  -3   3   3      192.00      219.00      6.62 o 
  -2   3   3     2722.84     2793.09     25.70 o 
  -1   3   3      274.74      252.55      6.06 o 
   0   3   3      299.41      306.09     11.69 o 
   1   3   3      769.27      756.29     10.15 o 
   2   3   3      340.85      374.35      8.87 o 
   3   3   3      212.70      224.54     12.81 o 
   4   3   3      196.19      184.95      7.88 o 
   5   3   3      231.35      222.32     13.06 o 
   6   3   3        2.21       -4.76      4.76 o 
   7   3   3      335.83      328.62     21.24 o 
   8   3   3      117.49      130.85     15.95 o 
   9   3   3       27.45       26.58     10.30 o 
 -12   4   3      151.48      168.27     19.70 o 
 -11   4   3       47.06       63.41     20.73 o 
 -10   4   3       23.60       19.25      9.77 o 
  -9   4   3      539.57      537.08     24.38 o 
  -8   4   3        0.79       -1.01      5.69 o 
  -7   4   3       25.65       28.09      5.51 o 
  -6   4   3     2672.34     2803.23     33.75 o 
  -5   4   3     2446.69     2637.14     27.63 o 
  -4   4   3      420.07      477.82      9.79 o 
  -3   4   3      120.69       96.93      4.28 o 
  -2   4   3      554.77      567.60      7.53 o 
  -1   4   3      254.70      254.67      7.25 o 
   0   4   3      999.01      989.58     11.54 o 
   1   4   3        6.65       14.58      1.99 o 
   2   4   3      479.37      520.51     10.33 o 
   3   4   3      460.78      490.35     10.75 o 
   4   4   3      196.43      215.07     13.31 o 
   5   4   3      375.98      376.37     18.46 o 
   6   4   3      113.70      119.64     13.52 o 
   7   4   3       27.39       46.90     10.65 o 
   8   4   3      180.57      198.15     34.70 o 
   9   4   3       68.47       44.87     23.26 o 
 -12   5   3      167.23      134.16     18.69 o 
 -11   5   3       56.52       54.92     13.31 o 
 -10   5   3       68.85       17.40     12.91 o 
  -9   5   3       41.95       36.84     12.06 o 
  -8   5   3      132.07      139.32     14.20 o 
  -7   5   3       90.66       97.70      7.94 o 
  -6   5   3      195.16      217.01      8.29 o 
  -5   5   3      355.32      345.36      8.94 o 
  -4   5   3       12.07        8.49      2.65 o 
  -3   5   3      120.09      124.33      5.64 o 
  -2   5   3     1252.22     1305.48     13.49 o 
  -1   5   3        4.19       -0.31      1.88 o 
   0   5   3       29.69       41.74      4.35 o 
   1   5   3       62.12       70.01      3.29 o 
   2   5   3       46.25       59.74      4.69 o 
   3   5   3     1041.15     1085.60     16.95 o 
   4   5   3      164.72      172.51      9.30 o 
   5   5   3      852.97      830.16     32.40 o 
   6   5   3       44.27       45.17     10.55 o 
   7   5   3        2.45       11.06      8.60 o 
   8   5   3        1.27        5.23      9.08 o 
   9   5   3       41.01       51.07     14.91 o 
 -12   6   3       23.12        7.93     20.02 o 
 -11   6   3        7.03       -8.29     10.67 o 
 -10   6   3      268.52      253.07     21.16 o 
  -9   6   3       56.11       39.76     10.46 o 
  -8   6   3      335.90      299.46     16.51 o 
  -7   6   3      128.99      149.59      9.58 o 
  -6   6   3        0.85        2.19      3.58 o 
  -5   6   3      278.73      287.97      8.09 o 
  -4   6   3      656.55      676.20     10.67 o 
  -3   6   3      287.51      308.45      7.23 o 
  -2   6   3     1576.05     1526.47     17.26 o 
  -1   6   3       44.55       38.19      2.84 o 
   0   6   3     2558.79     2599.14     21.37 o 
   1   6   3     1685.56     1834.31     18.75 o 
   2   6   3       78.45       70.68      5.14 o 
   3   6   3      657.69      684.90     13.70 o 
   4   6   3      197.40      180.98      9.90 o 
   5   6   3      306.53      316.90     17.94 o 
   6   6   3     1157.61     1086.16     31.86 o 
   7   6   3      284.87      322.37     21.57 o 
   8   6   3      162.65      199.15     22.31 o 
   9   6   3        6.40       15.63     11.41 o 
 -12   7   3        2.41       18.09     10.43 o 
 -11   7   3        7.97       13.48     11.12 o 
 -10   7   3       39.79       32.63     13.41 o 
  -9   7   3      108.33      124.76     15.03 o 
  -8   7   3        0.28        4.62      6.47 o 
  -7   7   3        5.62       16.20     10.71 o 
  -6   7   3       28.75       33.74      4.49 o 
  -5   7   3      278.10      288.35      6.78 o 
  -4   7   3      524.29      554.88      9.63 o 
  -3   7   3      136.47      144.95      5.36 o 
  -2   7   3      916.49      950.26     13.33 o 
  -1   7   3      155.25      172.49      6.07 o 
   0   7   3      106.25      121.74      4.96 o 
   1   7   3     3218.92     3320.01     26.98 o 
   2   7   3       89.21      107.57      4.82 o 
   3   7   3     1266.57     1219.82     19.83 o 
   4   7   3      109.12       98.74      8.75 o 
   5   7   3      388.47      346.78     18.51 o 
   6   7   3       52.84       61.03     12.12 o 
   7   7   3       31.51       33.17     10.80 o 
   8   7   3        0.12       -3.88     10.21 o 
   9   7   3        1.23        1.77     13.62 o 
 -11   8   3      426.93      449.02     28.52 o 
 -10   8   3      248.88      235.74     26.64 o 
  -9   8   3       81.32       85.84     13.14 o 
  -8   8   3      936.41      894.90     25.30 o 
  -7   8   3      512.48      487.29     18.08 o 
  -6   8   3       26.43       25.12      5.17 o 
  -5   8   3      480.72      587.02     14.98 o 
  -4   8   3     1438.96     1541.26     21.79 o 
  -3   8   3      310.17      332.50      7.47 o 
  -2   8   3       52.14       50.37      3.60 o 
  -1   8   3      682.40      690.18     12.06 o 
   0   8   3      458.39      509.72      7.44 o 
   1   8   3      151.84      139.66      4.86 o 
   2   8   3       58.55       38.17      3.38 o 
   3   8   3      600.16      675.72     22.68 o 
   4   8   3      218.78      213.15     12.02 o 
   5   8   3       70.25       85.52     12.04 o 
   6   8   3      132.69      108.10     13.81 o 
   7   8   3       47.06       32.12     11.60 o 
   8   8   3       51.50       54.57     12.73 o 
   9   8   3       83.02       83.60     15.00 o 
 -11   9   3      244.96      248.45     48.00 o 
 -10   9   3       11.82       -1.69      9.02 o 
  -9   9   3       68.08       54.06     11.82 o 
  -8   9   3      482.44      470.65     23.43 o 
  -7   9   3        9.20        2.42      6.23 o 
  -6   9   3      485.69      432.56     12.94 o 
  -5   9   3      380.04      367.33     10.45 o 
  -4   9   3        5.60        2.97      2.39 o 
  -3   9   3      183.61      209.46      5.61 o 
  -2   9   3       69.90       91.07      4.84 o 
  -1   9   3       32.47       33.80      3.17 o 
   0   9   3      293.43      338.86      8.51 o 
   1   9   3     1161.14     1186.29     12.89 o 
   2   9   3       44.47       54.37      3.87 o 
   3   9   3        0.01        5.01      4.24 o 
   4   9   3     2171.05     2054.47     32.80 o 
   5   9   3       83.27       77.86     12.37 o 
   6   9   3       28.94       21.99     10.66 o 
   7   9   3      116.65      115.85     15.38 o 
   8   9   3       18.56       16.33     10.46 o 
   9   9   3        5.26       -4.91      8.80 o 
 -11  10   3       56.47       68.24     16.90 o 
 -10  10   3       68.43       89.11     41.94 o 
  -9  10   3      140.92      141.35     15.92 o 
  -8  10   3       40.90       24.27      8.23 o 
  -7  10   3        7.31        0.40      5.84 o 
  -6  10   3       91.30       97.16      7.84 o 
  -5  10   3      206.26      239.05     12.11 o 
  -4  10   3      898.37      963.53     13.73 o 
  -3  10   3      962.43     1012.10     12.96 o 
  -2  10   3       11.10       13.68      2.33 o 
  -1  10   3      187.39      202.14      5.99 o 
   0  10   3      192.16      250.83      6.55 o 
   1  10   3      332.91      364.77      6.69 o 
   2  10   3      356.59      361.26      8.19 o 
   3  10   3      649.26      628.25     14.31 o 
   4  10   3     1232.15     1153.05     23.42 o 
   5  10   3      463.44      413.28     15.92 o 
   6  10   3        2.72       -2.08      7.86 o 
   7  10   3        0.02       -8.17      8.17 o 
   8  10   3      156.11      172.87     19.43 o 
   9  10   3       99.21      105.38     13.21 o 
 -11  11   3       10.07       22.56     14.07 o 
 -10  11   3        8.61       -9.55     11.20 o 
  -9  11   3       97.68      112.74     19.30 o 
  -8  11   3       61.71       74.90     19.81 o 
  -7  11   3        2.18        8.23      6.40 o 
  -6  11   3      597.43      597.84     15.87 o 
  -5  11   3      259.66      295.80     12.36 o 
  -4  11   3      679.77      678.49     13.47 o 
  -3  11   3       80.30      106.55      5.09 o 
  -2  11   3      378.22      402.82      8.82 o 
  -1  11   3      129.04      101.09      5.03 o 
   0  11   3      183.15      213.43      6.97 o 
   1  11   3      445.29      445.03      9.83 o 
   2  11   3      221.30      244.15      7.79 o 
   3  11   3      280.48      273.00     10.26 o 
   4  11   3       11.12        6.99      5.94 o 
   5  11   3       37.26       36.82      7.59 o 
   6  11   3       28.99       24.87      7.98 o 
   7  11   3        7.55       17.51      8.25 o 
   8  11   3      105.51      119.19     12.87 o 
   9  11   3       35.50       36.54     12.52 o 
 -11  12   3      263.04      329.81     56.13 o 
 -10  12   3      321.29      295.93     31.62 o 
  -9  12   3      402.68      442.54     33.41 o 
  -8  12   3      550.78      548.25     25.02 o 
  -7  12   3      551.95      569.00     24.33 o 
  -6  12   3        6.94       10.33      9.86 o 
  -5  12   3      159.20      149.19     10.89 o 
  -4  12   3     1063.80     1132.89     23.02 o 
  -3  12   3      111.41      114.56      8.59 o 
  -2  12   3      692.88      682.52     14.53 o 
  -1  12   3        8.52        5.16      2.11 o 
   0  12   3     1696.99     1619.78     19.69 o 
   1  12   3      273.58      230.58      7.79 o 
   2  12   3      529.69      535.29     12.73 o 
   3  12   3     1015.89      970.49     17.01 o 
   4  12   3      114.92      110.17      8.91 o 
   5  12   3      613.96      582.68     18.03 o 
   6  12   3      405.91      409.43     20.15 o 
   7  12   3       95.37      104.40     18.89 o 
   8  12   3      268.41      283.29     17.24 o 
 -11  13   3       17.99       33.98     15.24 o 
 -10  13   3       60.53       63.01     18.19 o 
  -9  13   3      363.78      389.81     32.86 o 
  -8  13   3       21.08        9.28     11.72 o 
  -7  13   3       22.99       10.69      9.15 o 
  -6  13   3       81.19      101.53      9.83 o 
  -5  13   3        0.00       -2.46      7.44 o 
  -4  13   3      300.67      356.19     13.51 o 
  -3  13   3        0.04       -3.13      3.13 o 
  -2  13   3       26.03       23.33      4.42 o 
  -1  13   3     1140.12     1125.81     22.57 o 
   0  13   3      919.28      911.37     14.50 o 
   1  13   3      341.85      382.41     11.00 o 
   2  13   3      176.07      185.93     13.07 o 
   3  13   3     1022.77     1009.62     22.96 o 
   4  13   3      103.46      107.15      7.91 o 
   5  13   3       22.52        9.09      6.12 o 
   6  13   3       77.59       78.09      9.60 o 
   7  13   3        7.71        6.24      7.64 o 
   8  13   3        6.76        6.08     10.43 o 
 -10  14   3        2.11       11.30     13.70 o 
  -9  14   3      303.88      317.54     38.78 o 
  -8  14   3       40.06       67.73     15.58 o 
  -7  14   3      393.83      377.76     21.72 o 
  -6  14   3      878.67      888.06     23.04 o 
  -5  14   3      130.44      162.62     10.87 o 
  -4  14   3      159.17      147.78     10.81 o 
  -3  14   3      650.73      664.70     17.62 o 
  -2  14   3        8.42       10.44      3.68 o 
  -1  14   3      867.36      870.31     18.87 o 
   0  14   3     1004.10      964.86     17.93 o 
   1  14   3     1977.40     1967.69     26.59 o 
   2  14   3       76.91       78.76      8.21 o 
   3  14   3      213.93      236.43     13.20 o 
   4  14   3        0.44        1.47      7.18 o 
   5  14   3        9.47        5.11      8.54 o 
   6  14   3      210.28      233.53     19.89 o 
   7  14   3       62.50       69.99     14.29 o 
   8  14   3       23.72       52.78     13.52 o 
 -10  15   3       61.87       62.27     18.24 o 
  -9  15   3      100.94      121.12     21.23 o 
  -8  15   3      291.49      291.22     27.40 o 
  -7  15   3       90.45       96.70     17.14 o 
  -6  15   3      226.83      220.84     18.23 o 
  -5  15   3      452.38      425.93     26.17 o 
  -4  15   3       32.89       34.86      6.56 o 
  -3  15   3      465.11      432.72     17.62 o 
  -2  15   3      275.28      274.95     10.81 o 
  -1  15   3      547.64      538.68     15.27 o 
   0  15   3       10.67        6.93      3.40 o 
   1  15   3     1153.15     1103.64     27.32 o 
   2  15   3       81.82       77.29      8.23 o 
   3  15   3      410.58      396.73     17.84 o 
   4  15   3        2.78       18.55      8.58 o 
   5  15   3       18.62       24.04      9.43 o 
   6  15   3       34.20       34.53     14.14 o 
   7  15   3        2.90       33.75     16.05 o 
   8  15   3       21.64       26.49     12.13 o 
 -10  16   3       51.22       61.42     17.85 o 
  -9  16   3      898.75      851.78     86.19 o 
  -8  16   3        2.69        8.02     17.57 o 
  -7  16   3       11.07       -5.98     19.17 o 
  -6  16   3       11.51        7.70      9.86 o 
  -5  16   3      270.30      283.71     14.01 o 
  -4  16   3      318.94      291.99     13.32 o 
  -3  16   3      290.39      279.09     12.59 o 
  -2  16   3       56.62       48.01      6.17 o 
  -1  16   3       55.96       69.44      6.77 o 
   0  16   3       29.71       20.23      4.95 o 
   1  16   3     4281.65     4094.85     73.53 o 
   2  16   3      283.58      289.67     18.84 o 
   3  16   3      569.18      605.11     30.66 o 
   4  16   3       52.76       62.58     10.91 o 
   5  16   3       37.29       40.74     10.87 o 
   6  16   3       38.90       38.50     11.46 o 
   7  16   3       22.40       45.20     12.61 o 
   8  16   3       20.43       26.94     19.55 o 
 -10  17   3      108.99       89.93     19.36 o 
  -9  17   3      213.52      221.22     26.78 o 
  -8  17   3        0.33        3.68     12.62 o 
  -7  17   3       13.05        2.52     16.60 o 
  -6  17   3       12.11       -2.00     11.73 o 
  -5  17   3      208.65      247.32     23.82 o 
  -4  17   3      109.11      125.74     11.01 o 
  -3  17   3      490.81      505.73     16.61 o 
  -2  17   3       31.41       34.70      9.00 o 
  -1  17   3      746.17      742.29     18.49 o 
   0  17   3      839.47      838.05     22.89 o 
   1  17   3      784.08      762.45     28.31 o 
   2  17   3      251.49      267.80     23.22 o 
   3  17   3       23.51       26.86     12.97 o 
   4  17   3       46.59       53.80     23.77 o 
   5  17   3        6.68        5.80     16.98 o 
   6  17   3       53.90       46.65     16.20 o 
   7  17   3       22.47        1.93     17.40 o 
  -9  18   3      100.37       77.75     19.34 o 
  -8  18   3        0.20       -5.51     11.21 o 
  -7  18   3       78.26       69.37     16.66 o 
  -6  18   3        2.30        7.92      8.72 o 
  -5  18   3      283.19      256.50     18.95 o 
  -4  18   3       28.80       43.12      9.28 o 
  -3  18   3       10.68       16.65      7.01 o 
  -2  18   3       41.07       32.31      7.25 o 
  -1  18   3       16.32       18.90      5.08 o 
   0  18   3       16.45       10.21      6.96 o 
   1  18   3      114.58      117.83     11.17 o 
   2  18   3      329.28      300.66     20.86 o 
   3  18   3       69.16       75.55     13.78 o 
   4  18   3      140.94      168.33     19.57 o 
   5  18   3      104.89      142.77     30.21 o 
   6  18   3        3.29        3.63     17.90 o 
   7  18   3       22.28       -4.69     18.47 o 
  -9  19   3        0.97      -11.68     24.98 o 
  -8  19   3       21.11       30.12     14.90 o 
  -7  19   3       77.84       81.35     20.19 o 
  -6  19   3       81.36       75.77     16.02 o 
  -5  19   3      267.33      228.13     18.60 o 
  -4  19   3      154.79      155.02     14.56 o 
  -3  19   3       20.00       22.53      7.06 o 
  -2  19   3        3.46        7.18      5.81 o 
  -1  19   3      200.79      215.86     13.50 o 
   0  19   3        1.70        0.86      3.68 o 
   1  19   3       21.43       21.64      6.15 o 
   2  19   3      765.06      736.42     30.29 o 
   3  19   3       73.20       68.43     21.01 o 
   4  19   3       91.55       72.90     22.70 o 
   5  19   3       21.54       15.30     19.62 o 
   6  19   3      128.11      135.34     32.31 o 
   7  19   3       15.11       -1.91     20.03 o 
  -9  20   3      302.74      279.04     36.68 o 
  -8  20   3       13.87       -2.94     21.08 o 
  -7  20   3      324.26      376.42     32.18 o 
  -6  20   3       50.50       57.10     15.09 o 
  -5  20   3      185.84      191.43     20.80 o 
  -4  20   3      188.47      160.63     15.27 o 
  -3  20   3      395.74      416.85     22.18 o 
  -2  20   3        0.09       -2.41      5.33 o 
  -1  20   3       91.95       95.56      9.26 o 
   0  20   3        4.82        8.39      5.05 o 
   1  20   3       75.03       62.09     19.28 o 
   2  20   3      489.04      484.51     38.21 o 
   3  20   3       43.14       64.35     21.90 o 
   4  20   3       18.58       32.68     19.95 o 
   5  20   3      438.46      379.38     45.96 o 
   6  20   3      148.93      162.87     34.15 o 
  -8  21   3      154.23      208.98     37.48 o 
  -7  21   3      181.72      178.23     24.05 o 
  -6  21   3       44.08       50.10     14.25 o 
  -5  21   3       26.15       26.33     10.75 o 
  -4  21   3      123.00      123.21     16.60 o 
  -3  21   3      217.77      245.28     16.09 o 
  -2  21   3       66.86      111.08     23.12 o 
  -1  21   3       10.99        9.53      8.45 o 
   0  21   3       16.23       14.39      8.83 o 
   1  21   3     1013.50     1008.26     53.24 o 
   2  21   3      725.80      611.45     44.37 o 
   3  21   3      119.23      135.85     28.49 o 
   4  21   3      123.60      100.61     26.83 o 
   5  21   3       12.72      -13.91     16.26 o 
   6  21   3        5.59       13.51     22.48 o 
  -8  22   3        6.98       16.38     14.59 o 
  -7  22   3        3.37        9.21     12.62 o 
  -6  22   3       33.29       55.12     14.19 o 
  -5  22   3        1.84        4.39     10.57 o 
  -4  22   3      120.26      143.59     35.41 o 
  -3  22   3       19.75        9.05     14.60 o 
  -2  22   3        4.29       -9.03      9.03 o 
  -1  22   3       27.65       27.63     10.53 o 
   0  22   3      171.38      169.96     18.83 o 
   1  22   3       42.02       37.20     16.43 o 
   2  22   3      335.26      361.29     41.67 o 
   3  22   3      193.04      170.82     30.60 o 
   4  22   3      276.04      284.97     39.62 o 
   5  22   3       80.19       93.42     28.44 o 
   6  22   3       20.30        6.55     20.35 o 
  -8  23   3        0.31       21.02     21.95 o 
  -7  23   3       51.44       35.50     25.22 o 
  -6  23   3        6.79        7.59     18.49 o 
  -5  23   3        9.98        6.43     17.22 o 
  -4  23   3        8.77       -5.97     15.41 o 
  -3  23   3       10.67       -5.30     13.75 o 
  -2  23   3       29.07      -12.47     12.47 o 
  -1  23   3      443.06      436.04     33.73 o 
   0  23   3       42.52       37.79     13.39 o 
   1  23   3        0.27        7.97      8.45 o 
   2  23   3      323.16      292.01     37.23 o 
   3  23   3      181.07      196.93     33.74 o 
   4  23   3       71.81       83.21     27.03 o 
   5  23   3       22.83       31.13     23.64 o 
  -7  24   3       12.11       11.01     22.33 o 
  -6  24   3        6.70        7.82     20.09 o 
  -5  24   3       13.82       31.13     20.12 o 
  -4  24   3      285.79      271.15     37.31 o 
  -3  24   3        0.34       -3.00     15.61 o 
  -2  24   3        7.53       19.37     15.64 o 
  -1  24   3        8.30       12.99      9.95 o 
   0  24   3        0.12       -8.77      9.07 o 
   1  24   3      168.19      211.68     21.95 o 
   2  24   3      225.39      223.77     34.28 o 
   3  24   3       26.43       14.34     19.23 o 
   4  24   3        3.76       24.78     20.74 o 
  -6  25   3       82.08       56.69     25.95 o 
  -5  25   3      157.07      202.92     35.77 o 
  -4  25   3        4.71       10.86     19.15 o 
  -3  25   3       49.19       29.53     19.63 o 
  -2  25   3        0.25        6.53      9.09 o 
  -1  25   3        7.49        7.68      9.89 o 
   0  25   3       70.00       65.85     14.35 o 
   1  25   3       85.62       66.60     16.46 o 
   2  25   3      372.78      344.44     43.13 o 
   3  25   3       69.58       56.40     25.24 o 
   4  25   3        1.34      -16.08     17.51 o 
  -6  26   3       42.81       38.58     21.90 o 
  -5  26   3       24.34       33.83     23.67 o 
  -4  26   3       12.32       -7.08     18.20 o 
  -3  26   3       55.48       81.71     25.23 o 
  -2  26   3      115.71      114.66     17.75 o 
  -1  26   3       16.37       24.86     11.70 o 
   0  26   3       32.16       33.92     33.80 o 
   1  26   3       51.06       38.28     12.67 o 
   2  26   3      177.79      175.46     21.54 o 
   3  26   3       17.05       29.59     22.04 o 
  -5  27   3      164.91      127.82     31.82 o 
  -4  27   3      204.43      174.33     34.69 o 
  -3  27   3       15.84       17.46     18.23 o 
  -2  27   3       13.55       15.69     12.35 o 
  -1  27   3        3.56        6.28     11.27 o 
   0  27   3      173.45      149.27     22.90 o 
   1  27   3       54.81       48.04     25.33 o 
   2  27   3        5.60       -1.66     22.80 o 
  -4  28   3        7.16       -6.44     19.66 o 
  -3  28   3      240.94      257.92     26.72 o 
  -2  28   3        1.54       -4.05     10.81 o 
  -1  28   3       18.76       11.94     11.63 o 
   0  28   3       71.68       70.76     28.44 o 
   1  28   3       46.43       24.89     12.70 o 
 -12   0   4      289.98      252.90     33.22 o 
 -11   0   4       30.77       54.38     15.37 o 
 -10   0   4       45.67       38.26     14.36 o 
  -9   0   4       31.57       36.77      9.44 o 
  -8   0   4       43.03       38.69      7.77 o 
  -7   0   4      980.16      915.22     21.62 o 
  -6   0   4      924.63     1021.30     21.18 o 
  -5   0   4     1221.16     1407.01     23.24 o 
  -4   0   4      691.42      682.98     12.27 o 
  -3   0   4      990.78     1198.75     14.11 o 
  -2   0   4      875.12      822.42     11.77 o 
  -1   0   4     1775.59     1854.31     25.83 o 
   0   0   4     1549.91     1671.19     23.42 o 
   1   0   4        0.54       -0.56      2.31 o 
   2   0   4     1271.38     1400.32     18.50 o 
   3   0   4       37.82       31.77      8.36 o 
   4   0   4       12.18        9.76      7.87 o 
   5   0   4       57.25       36.41     10.03 o 
   6   0   4     1346.18     1288.59     40.96 o 
   7   0   4      217.16      215.85     21.55 o 
   8   0   4      104.90      118.19     28.79 o 
   9   0   4       20.56       48.88     24.37 o 
 -12   1   4      145.70      155.97     18.83 o 
 -11   1   4       44.59       48.40     10.00 o 
 -10   1   4      188.69      183.63     15.68 o 
  -9   1   4      214.61      214.37     12.18 o 
  -8   1   4       34.95       35.48      5.25 o 
  -7   1   4      399.19      444.10     11.23 o 
  -6   1   4     4340.11     4386.19     36.82 o 
  -5   1   4     3582.36     3845.61     31.77 o 
  -4   1   4      523.27      516.35      7.56 o 
  -3   1   4      200.36      209.28      4.38 o 
  -2   1   4     2429.13     2347.52     17.33 o 
  -1   1   4        1.72       -2.25      2.25 o 
   0   1   4       37.20       39.88      3.26 o 
   1   1   4      127.38      107.09      3.70 o 
   2   1   4     1261.12     1326.69     14.99 o 
   3   1   4       11.78       16.77      5.14 o 
   4   1   4      971.17      924.29     20.87 o 
   5   1   4     1009.68      961.58     22.92 o 
   6   1   4     1692.55     1641.48     32.80 o 
   7   1   4       10.16        7.61      6.15 o 
   8   1   4        4.20       -2.59      8.81 o 
   9   1   4       18.41       80.91     25.85 o 
 -12   2   4        2.36       13.44     10.22 o 
 -11   2   4      226.56      248.52     28.93 o 
 -10   2   4       65.13       53.14     12.09 o 
  -9   2   4      175.23      186.26     11.42 o 
  -8   2   4      230.02      226.39      9.42 o 
  -7   2   4       21.39       28.47      5.03 o 
  -6   2   4     2515.18     2527.98     25.32 o 
  -5   2   4      133.44      135.23      6.21 o 
  -4   2   4      789.18      853.14      9.44 o 
  -3   2   4     1247.86     1257.12     13.80 o 
  -2   2   4      679.56      685.78      8.43 o 
  -1   2   4     1870.73     1756.44     17.45 o 
   0   2   4     1083.30     1106.96     14.17 o 
   1   2   4      402.54      428.71      7.40 o 
   2   2   4      484.78      467.42      8.52 o 
   3   2   4      301.62      295.14      8.99 o 
   4   2   4      861.03      805.53     19.97 o 
   5   2   4       48.23       54.01      7.93 o 
   6   2   4      161.89      162.96     12.73 o 
   7   2   4       67.66       58.22      9.26 o 
   8   2   4       56.39       57.46     16.52 o 
   9   2   4        0.08       34.49     17.43 o 
 -12   3   4      106.86      101.67     23.13 o 
 -11   3   4       10.94       15.67     10.43 o 
 -10   3   4      163.67      162.82     18.30 o 
  -9   3   4       32.52       20.38      6.76 o 
  -8   3   4     1728.89     1624.21     22.56 o 
  -7   3   4     1698.78     1723.05     21.36 o 
  -6   3   4        1.28       -0.29      3.48 o 
  -5   3   4     1161.90     1348.82     17.17 o 
  -4   3   4     1779.03     1816.27     17.63 o 
  -3   3   4     1111.82     1102.30     10.95 o 
  -2   3   4     1408.99     1404.41     14.63 o 
  -1   3   4     2416.78     2404.51     24.12 o 
   0   3   4     1580.50     1699.29     19.10 o 
   1   3   4      784.40      813.46     10.78 o 
   2   3   4      141.37      185.77      9.61 o 
   3   3   4      224.08      250.77      7.17 o 
   4   3   4      242.06      204.71     12.21 o 
   5   3   4      185.95      158.00     22.31 o 
   6   3   4       45.98       43.78     11.67 o 
   7   3   4      286.07      252.44     25.10 o 
   8   3   4      458.05      486.82     25.07 o 
   9   3   4        0.09        3.78     10.86 o 
 -12   4   4      408.92      456.69     43.87 o 
 -11   4   4       22.34       11.04     10.95 o 
 -10   4   4      154.42      127.01     15.95 o 
  -9   4   4       66.82       84.38     11.25 o 
  -8   4   4        1.27        5.02      4.39 o 
  -7   4   4       11.06       11.13      4.97 o 
  -6   4   4       30.00       21.37      4.54 o 
  -5   4   4      273.67      285.86      7.47 o 
  -4   4   4      244.96      265.79      6.57 o 
  -3   4   4       26.61       32.58      3.03 o 
  -2   4   4       64.70       80.41      3.55 o 
  -1   4   4      525.63      562.13      9.72 o 
   0   4   4      928.85      932.39     12.43 o 
   1   4   4      919.68     1035.14     13.66 o 
   2   4   4       28.64       47.03      4.69 o 
   3   4   4        5.30        2.87      2.22 o 
   4   4   4      896.02      891.09     25.51 o 
   5   4   4       19.56       20.74      8.43 o 
   6   4   4       38.34       40.82     10.62 o 
   7   4   4       13.50       17.65      9.65 o 
   8   4   4       72.25       99.50     15.18 o 
   9   4   4       84.92      125.35     33.73 o 
 -12   5   4       92.09      117.71     17.26 o 
 -11   5   4      103.76       92.77     15.90 o 
 -10   5   4       35.64       67.40     14.02 o 
  -9   5   4        1.31        1.49      8.07 o 
  -8   5   4        0.63        2.19      6.37 o 
  -7   5   4      819.76      714.28     33.52 o 
  -6   5   4      186.43      178.99      8.53 o 
  -5   5   4       88.36      101.18      5.71 o 
  -4   5   4       17.54       17.76      2.80 o 
  -3   5   4     2528.58     2584.87     21.24 o 
  -2   5   4     1267.80     1300.42     13.53 o 
  -1   5   4     2561.80     2537.16     43.93 o 
   0   5   4     1529.94     1657.60     18.95 o 
   1   5   4     4495.73     4865.34     39.27 o 
   2   5   4        8.58       19.75      3.35 o 
   3   5   4       80.72       90.20      7.24 o 
   4   5   4       71.88       61.90     10.65 o 
   5   5   4      433.48      483.93     33.42 o 
   6   5   4      355.34      356.52     19.97 o 
   7   5   4       45.16       52.05     11.58 o 
   8   5   4       15.81       19.16     10.93 o 
   9   5   4        7.28       39.14     15.92 o 
 -12   6   4       46.75       42.79     13.31 o 
 -11   6   4       48.84       46.49     12.65 o 
 -10   6   4        7.45       14.81      7.37 o 
  -9   6   4       74.63       67.36     11.91 o 
  -8   6   4      201.07      154.43     14.56 o 
  -7   6   4       75.24       85.43      7.17 o 
  -6   6   4       94.78      112.74      6.85 o 
  -5   6   4      287.08      274.44      6.30 o 
  -4   6   4      133.23      160.30      5.91 o 
  -3   6   4       92.09      100.74      5.98 o 
  -2   6   4      971.34      948.60     13.53 o 
  -1   6   4       27.66       25.57      2.61 o 
   0   6   4        8.40       17.73      2.83 o 
   1   6   4      572.69      599.60      9.19 o 
   2   6   4       10.76       11.53      3.27 o 
   3   6   4      108.30      112.97      7.26 o 
   4   6   4      422.77      403.73     18.75 o 
   5   6   4      856.71      803.43     26.55 o 
   6   6   4       68.85       88.81     13.06 o 
   7   6   4       86.11       66.59     12.21 o 
   8   6   4      264.37      250.34     21.69 o 
   9   6   4        0.36       -0.88     16.37 o 
 -12   7   4        1.07        0.02      8.22 o 
 -11   7   4       14.90       15.29     10.78 o 
 -10   7   4       24.43       13.96      9.89 o 
  -9   7   4      596.48      514.42     20.57 o 
  -8   7   4      361.21      361.41     16.35 o 
  -7   7   4      690.48      678.75     19.85 o 
  -6   7   4        0.02        4.37      3.82 o 
  -5   7   4        3.28        3.19      2.82 o 
  -4   7   4      264.66      261.76      7.16 o 
  -3   7   4      215.65      214.39      5.66 o 
  -2   7   4     1547.72     1565.43     16.33 o 
  -1   7   4       16.31        6.38      2.02 o 
   0   7   4       42.53       45.31      3.45 o 
   1   7   4      535.10      563.55      9.21 o 
   2   7   4      477.14      510.65      8.83 o 
   3   7   4      137.70      132.99      7.85 o 
   4   7   4      305.92      293.38     17.05 o 
   5   7   4       19.31       15.16      8.41 o 
   6   7   4        1.12       10.71      8.63 o 
   7   7   4      142.68      140.29     16.80 o 
   8   7   4       91.10       76.48     14.25 o 
 -12   8   4        1.03       -8.29     10.31 o 
 -11   8   4      115.15       76.34     14.61 o 
 -10   8   4      119.21      115.00     24.71 o 
  -9   8   4       13.48       -6.79      6.79 o 
  -8   8   4      138.45      156.79     14.25 o 
  -7   8   4      344.46      322.18     12.53 o 
  -6   8   4       56.18       62.48      6.41 o 
  -5   8   4       15.09       12.96      3.28 o 
  -4   8   4      546.02      592.99     11.18 o 
  -3   8   4       23.46       29.53      3.84 o 
  -2   8   4        1.76        1.94      2.34 o 
  -1   8   4      403.08      372.83      6.35 o 
   0   8   4      893.99      926.67     11.80 o 
   1   8   4       34.77       45.40      3.57 o 
   2   8   4      296.55      286.37      7.82 o 
   3   8   4       97.99      106.23      6.82 o 
   4   8   4      969.57      920.37     26.73 o 
   5   8   4      481.88      429.65     20.65 o 
   6   8   4       11.71       17.20      9.09 o 
   7   8   4       42.83       54.82     12.26 o 
   8   8   4        4.70       21.56     10.50 o 
 -12   9   4       10.34       16.36     18.03 o 
 -11   9   4       54.00       44.79     15.63 o 
 -10   9   4        7.49      -13.72     18.47 o 
  -9   9   4      474.42      430.96     19.00 o 
  -8   9   4      468.96      429.58     18.71 o 
  -7   9   4       16.81       25.63      9.18 o 
  -6   9   4     2194.24     2197.61     33.33 o 
  -5   9   4       46.07       48.20      4.47 o 
  -4   9   4      450.39      440.53      9.73 o 
  -3   9   4      161.29      154.18      6.75 o 
  -2   9   4      483.27      498.72      9.52 o 
  -1   9   4       52.72       86.14      3.66 o 
   0   9   4      245.83      278.43      6.24 o 
   1   9   4        0.70        6.25      2.28 o 
   2   9   4        0.47        1.18      2.54 o 
   3   9   4       62.95       63.96      6.66 o 
   4   9   4       56.52       67.52     10.73 o 
   5   9   4      136.12      146.37     15.16 o 
   6   9   4      348.45      364.26     21.99 o 
   7   9   4      357.89      391.72     23.74 o 
   8   9   4        2.20       10.43     10.50 o 
 -11  10   4      115.13      106.95     20.07 o 
 -10  10   4      123.33      130.67     21.78 o 
  -9  10   4      302.42      294.45     21.32 o 
  -8  10   4      126.38      159.40     16.57 o 
  -7  10   4       76.60       72.71      9.13 o 
  -6  10   4      216.75      200.69     10.30 o 
  -5  10   4       38.58       49.86      5.89 o 
  -4  10   4      157.24      144.64      9.56 o 
  -3  10   4       14.46       18.91      3.66 o 
  -2  10   4      525.54      496.20     10.19 o 
  -1  10   4      923.96      906.87     11.73 o 
   0  10   4     2602.88     2540.62     21.77 o 
   1  10   4       45.62       54.77      4.10 o 
   2  10   4       47.86       34.46      5.25 o 
   3  10   4     1238.33     1232.71     22.05 o 
   4  10   4      114.73      127.22     12.47 o 
   5  10   4       33.37       26.73      7.86 o 
   6  10   4       14.18       14.90      7.74 o 
   7  10   4        4.97        7.14      8.33 o 
   8  10   4        0.20       -6.22      8.86 o 
 -11  11   4      111.90      131.45     45.86 o 
 -10  11   4       76.88      108.52     25.75 o 
  -9  11   4      176.67      181.20     18.52 o 
  -8  11   4       23.56       11.55     11.53 o 
  -7  11   4       64.32       72.79     14.04 o 
  -6  11   4      175.01      164.56     10.99 o 
  -5  11   4      425.98      413.96     14.71 o 
  -4  11   4      153.97      136.59      9.68 o 
  -3  11   4      324.24      327.98     11.67 o 
  -2  11   4       90.89       80.53      5.52 o 
  -1  11   4     2222.99     2220.91     23.50 o 
   0  11   4      115.85      133.29      6.66 o 
   1  11   4     1410.10     1383.74     16.11 o 
   2  11   4     1109.85     1085.30     18.34 o 
   3  11   4      254.60      264.34     13.15 o 
   4  11   4      260.37      225.36     13.14 o 
   5  11   4      119.96      129.44     11.34 o 
   6  11   4      223.07      226.54     14.80 o 
   7  11   4        0.19        3.74     11.79 o 
   8  11   4       11.91       22.66      9.06 o 
 -11  12   4       55.56       22.50     14.18 o 
 -10  12   4      177.60      197.26     29.23 o 
  -9  12   4        7.10       28.84     12.49 o 
  -8  12   4      158.14      146.77     16.35 o 
  -7  12   4       40.09       36.28     10.57 o 
  -6  12   4      122.96      115.96     10.35 o 
  -5  12   4        0.51        4.06      4.66 o 
  -4  12   4       44.20       48.58      6.88 o 
  -3  12   4       60.48       74.04      6.65 o 
  -2  12   4        2.66        1.58      2.66 o 
  -1  12   4      116.23      122.52      6.84 o 
   0  12   4     1786.67     1671.69     20.65 o 
   1  12   4      520.00      530.16     11.35 o 
   2  12   4       55.57       49.42      5.40 o 
   3  12   4      349.03      373.44     11.92 o 
   4  12   4        0.26        0.55      5.98 o 
   5  12   4      319.52      317.77     15.45 o 
   6  12   4        8.37       -3.20      7.05 o 
   7  12   4      117.97      123.99     12.96 o 
   8  12   4        1.04        5.34      8.18 o 
 -11  13   4      640.95      612.20     56.37 o 
 -10  13   4      121.46      144.25     38.06 o 
  -9  13   4       77.60       79.89     13.92 o 
  -8  13   4      147.58      154.05     16.50 o 
  -7  13   4      788.66      731.30     29.68 o 
  -6  13   4      406.84      404.44     18.99 o 
  -5  13   4        8.46        4.52      4.45 o 
  -4  13   4        2.94        3.01      4.32 o 
  -3  13   4      115.08      128.93      8.65 o 
  -2  13   4        0.26        0.74      4.78 o 
  -1  13   4      223.02      199.01      8.83 o 
   0  13   4      282.35      286.85     10.14 o 
   1  13   4      315.28      297.70     13.57 o 
   2  13   4      877.13      818.20     20.06 o 
   3  13   4       42.09       34.88      5.24 o 
   4  13   4       79.30       85.84      8.65 o 
   5  13   4       71.21       74.30     10.98 o 
   6  13   4      180.72      185.18     13.57 o 
   7  13   4      179.12      188.65     14.62 o 
   8  13   4      213.33      228.78     16.10 o 
 -11  14   4       16.85       25.06     14.29 o 
 -10  14   4        2.45      -12.05     18.67 o 
  -9  14   4       11.13       19.39     13.24 o 
  -8  14   4      245.29      261.30     21.40 o 
  -7  14   4        3.02        3.08      5.49 o 
  -6  14   4       41.93       46.95      7.34 o 
  -5  14   4      191.36      224.48     12.82 o 
  -4  14   4        9.17       15.15      5.07 o 
  -3  14   4        6.22        5.59      3.79 o 
  -2  14   4       17.81       17.59      4.62 o 
  -1  14   4      711.24      678.55     15.26 o 
   0  14   4     2065.23     1993.90     31.67 o 
   1  14   4      234.65      235.49     20.65 o 
   2  14   4       85.45       79.11      8.47 o 
   3  14   4        1.16        5.54      7.01 o 
   4  14   4        0.03       -4.73      6.88 o 
   5  14   4      256.80      249.11     12.98 o 
   6  14   4        6.29        6.98     17.04 o 
   7  14   4        3.86       -7.86      9.24 o 
 -11  15   4       63.36       95.36     20.85 o 
 -10  15   4      102.47       92.12     20.03 o 
  -9  15   4      170.21      169.20     26.22 o 
  -8  15   4      162.22      164.77     23.73 o 
  -7  15   4        0.45        7.55      8.89 o 
  -6  15   4        5.17       10.80      8.24 o 
  -5  15   4       21.95       31.44      6.36 o 
  -4  15   4       46.13       49.03      7.15 o 
  -3  15   4      437.85      448.96     22.41 o 
  -2  15   4        6.22        6.99      4.67 o 
  -1  15   4      102.82       99.45      7.71 o 
   0  15   4      130.15      139.91     11.92 o 
   1  15   4      567.22      531.57     19.38 o 
   2  15   4     1156.16     1147.49     36.06 o 
   3  15   4        5.13        3.80      7.07 o 
   4  15   4       80.00       76.64     16.50 o 
   5  15   4       29.75       24.37     10.07 o 
   6  15   4       37.92       37.48     12.01 o 
   7  15   4       33.56       45.65     13.09 o 
 -10  16   4       42.21       36.13     16.68 o 
  -9  16   4      129.17      110.65     20.02 o 
  -8  16   4      160.54      151.10     35.99 o 
  -7  16   4       92.07      107.45     17.05 o 
  -6  16   4      407.88      405.39     21.07 o 
  -5  16   4       89.48      106.93     10.10 o 
  -4  16   4       64.35       75.98      8.92 o 
  -3  16   4       45.52       53.32      7.48 o 
  -2  16   4       15.66       21.77      4.94 o 
  -1  16   4      559.00      504.52     14.17 o 
   0  16   4      541.81      517.74     18.64 o 
   1  16   4      373.24      420.88     29.80 o 
   2  16   4      382.13      379.70     22.70 o 
   3  16   4       36.71       48.14     12.32 o 
   4  16   4       83.23       94.77     23.69 o 
   5  16   4       30.81       -1.28     27.34 o 
   6  16   4        0.99       21.24     10.84 o 
   7  16   4       25.08       26.93     11.39 o 
 -10  17   4       39.43       31.26     20.80 o 
  -9  17   4       99.95      133.58     25.10 o 
  -8  17   4        3.57        5.37     15.73 o 
  -7  17   4      590.17      558.12     34.78 o 
  -6  17   4      111.74      111.27     14.52 o 
  -5  17   4       69.26       81.76     16.02 o 
  -4  17   4       17.62       25.72      7.96 o 
  -3  17   4      309.89      291.14     15.47 o 
  -2  17   4        0.65        2.87      4.49 o 
  -1  17   4      113.83      114.97      9.48 o 
   0  17   4       23.10       18.05      6.08 o 
   1  17   4       98.15       77.70     13.01 o 
   2  17   4      201.19      193.72     19.05 o 
   3  17   4       39.09       40.76     12.75 o 
   4  17   4       94.43       82.24     15.86 o 
   5  17   4        0.11        0.76     12.61 o 
   6  17   4        5.55       -7.06     12.27 o 
   7  17   4      271.43      321.65     42.97 o 
 -10  18   4       91.21      118.50     22.10 o 
  -9  18   4       53.18       51.07     26.97 o 
  -8  18   4       11.20       17.13     14.01 o 
  -7  18   4        2.33        6.19      9.15 o 
  -6  18   4       60.44       64.25     11.87 o 
  -5  18   4      262.44      208.08     17.30 o 
  -4  18   4        0.16       -5.77      5.77 o 
  -3  18   4       10.84        9.60      6.11 o 
  -2  18   4      110.37      114.33     10.02 o 
  -1  18   4        6.43        3.65      6.53 o 
   0  18   4       38.77       60.37      8.85 o 
   1  18   4       46.80       39.49     11.36 o 
   2  18   4        1.26       -7.81      8.47 o 
   3  18   4       61.42       79.50     14.83 o 
   4  18   4       35.03       36.27     13.20 o 
   5  18   4      412.49      486.32     30.99 o 
   6  18   4       62.26       38.58     22.71 o 
  -9  19   4        2.48       -4.48     12.56 o 
  -8  19   4        8.49       23.05     14.35 o 
  -7  19   4        3.71       11.34      9.66 o 
  -6  19   4       19.61       25.60     19.48 o 
  -5  19   4       74.37       85.32     12.38 o 
  -4  19   4        0.07       -1.68      6.30 o 
  -3  19   4      178.82      169.03     14.66 o 
  -2  19   4        3.13       10.09      6.63 o 
  -1  19   4       89.23       79.84      8.93 o 
   0  19   4      176.92      160.98     10.54 o 
   1  19   4      788.22      800.29     24.77 o 
   2  19   4      339.60      354.53     23.65 o 
   3  19   4       31.83       48.26     14.55 o 
   4  19   4       30.98       35.80     14.04 o 
   5  19   4       65.25       81.40     27.57 o 
   6  19   4        6.38       27.94     21.71 o 
  -9  20   4       76.93       84.05     32.76 o 
  -8  20   4       11.37       32.51     17.58 o 
  -7  20   4       56.30       50.92     15.78 o 
  -6  20   4        1.11        6.79      8.78 o 
  -5  20   4      105.87      109.39     17.17 o 
  -4  20   4        7.04       -2.90      6.29 o 
  -3  20   4       11.91        9.33      9.31 o 
  -2  20   4       40.01       34.87      8.33 o 
  -1  20   4      190.70      216.51     19.93 o 
   0  20   4       17.48       29.01      9.07 o 
   1  20   4       53.44       41.78      7.96 o 
   2  20   4        2.32        2.39      9.40 o 
   3  20   4       51.82       65.29     21.69 o 
   4  20   4       18.77       35.45     20.29 o 
   5  20   4        0.02        7.63     20.28 o 
   6  20   4      102.30       85.13     27.73 o 
  -9  21   4        3.98      -20.58     20.58 o 
  -8  21   4       68.77       51.18     16.65 o 
  -7  21   4        2.40       19.21     12.73 o 
  -6  21   4       30.78       45.45     14.70 o 
  -5  21   4       25.93       26.23      9.45 o 
  -4  21   4       64.96       57.66     10.12 o 
  -3  21   4       11.49       20.22      7.19 o 
  -2  21   4       23.50       23.55     11.48 o 
  -1  21   4       34.96       32.02      6.24 o 
   0  21   4       30.24       44.05      7.66 o 
   1  21   4        7.96        1.95     12.98 o 
   2  21   4        3.28        1.25     13.20 o 
   3  21   4       66.34       78.71     24.02 o 
   4  21   4       14.76       -4.37     19.01 o 
   5  21   4       58.67       45.78     24.90 o 
  -8  22   4        0.16       -3.77     12.15 o 
  -7  22   4        4.24       -2.28     24.62 o 
  -6  22   4        6.06        9.56     10.54 o 
  -5  22   4      222.37      211.99     18.47 o 
  -4  22   4        3.81       13.48      7.38 o 
  -3  22   4       18.54       30.46      7.56 o 
  -2  22   4       52.55       78.97     15.72 o 
  -1  22   4      567.54      552.67     27.23 o 
   0  22   4      146.37      185.88     34.93 o 
   1  22   4      908.15      884.05     51.22 o 
   2  22   4       95.97       90.19     23.54 o 
   3  22   4      146.76      149.23     30.67 o 
   4  22   4        7.00       12.80     20.56 o 
   5  22   4       54.64       60.60     25.08 o 
  -8  23   4       67.83      102.26     19.89 o 
  -7  23   4       31.48       38.16     29.83 o 
  -6  23   4        9.56        1.20     18.31 o 
  -5  23   4        8.75       21.36     12.25 o 
  -4  23   4      160.84      202.35     33.04 o 
  -3  23   4      205.88      202.03     29.90 o 
  -2  23   4       43.66       50.65     17.79 o 
  -1  23   4       39.15       42.24     17.27 o 
   0  23   4        8.17       34.81     11.33 o 
   1  23   4       11.07        0.04      8.47 o 
   2  23   4      219.70      171.11     31.14 o 
   3  23   4       26.51        1.78     18.84 o 
   4  23   4        0.13       12.48     19.34 o 
  -7  24   4       68.35       57.85     25.85 o 
  -6  24   4      421.14      424.86     43.00 o 
  -5  24   4       34.30       16.95     18.33 o 
  -4  24   4       13.58       20.80     17.38 o 
  -3  24   4        0.01        2.55     14.98 o 
  -2  24   4      110.86       81.52     15.23 o 
  -1  24   4      177.64      151.42     19.00 o 
   0  24   4        4.68        4.50      9.50 o 
   1  24   4        2.88        5.07      9.82 o 
   2  24   4      288.66      261.14     37.14 o 
   3  24   4      102.23       60.65     25.50 o 
   4  24   4        0.00       11.62     20.38 o 
  -7  25   4       83.55       69.22     28.20 o 
  -6  25   4        2.99       12.58     20.95 o 
  -5  25   4       33.00       40.10     22.40 o 
  -4  25   4        3.66       -9.37     16.02 o 
  -3  25   4        5.06      -12.45     14.49 o 
  -2  25   4        2.40       -3.62     12.33 o 
  -1  25   4       77.02       99.31     17.08 o 
   0  25   4        0.02       -8.92      8.92 o 
   1  25   4        0.93       10.55     10.43 o 
   2  25   4       99.81       80.29     24.67 o 
   3  25   4      126.60      135.28     32.30 o 
  -6  26   4        9.71       10.84     19.67 o 
  -5  26   4       11.53       12.72     20.56 o 
  -4  26   4       17.19       11.18     19.61 o 
  -3  26   4      138.98      138.31     28.66 o 
  -2  26   4        6.62        8.61     18.92 o 
  -1  26   4       17.84       15.21     11.42 o 
   0  26   4       95.19      121.39     19.09 o 
   1  26   4      409.31      447.82     28.15 o 
   2  26   4        0.63      -10.78     14.92 o 
  -5  27   4        1.10       15.76     19.60 o 
  -4  27   4       10.53       15.10     19.87 o 
  -3  27   4       41.45       46.58     22.05 o 
  -2  27   4        3.34        9.48     29.09 o 
  -1  27   4       32.16       56.19     14.85 o 
   0  27   4        5.11        1.83     10.53 o 
   1  27   4       65.08      106.28     18.66 o 
   2  27   4      273.65      195.68     36.11 o 
  -4  28   4      315.77      384.74     47.52 o 
  -3  28   4        3.84       -2.48     21.35 o 
  -2  28   4      184.62      148.95     28.08 o 
  -1  28   4       39.14       22.06     13.11 o 
   0  28   4        3.22       -1.68     10.80 o 
 -12   1   5        0.27        8.63     10.16 o 
 -11   1   5      156.04      155.43     15.00 o 
 -10   1   5       15.43       16.03      6.75 o 
  -9   1   5       49.63       58.40      6.95 o 
  -8   1   5        8.83       -3.70      3.71 o 
  -7   1   5      657.23      612.00     12.79 o 
  -6   1   5       63.54       89.64      5.97 o 
  -5   1   5      274.06      270.34      6.43 o 
  -4   1   5      179.50      215.76      5.15 o 
  -3   1   5     3242.22     3382.53     23.92 o 
  -2   1   5     6783.21     6930.07     48.43 o 
  -1   1   5       28.67       16.77      3.07 o 
   0   1   5      252.12      278.02      7.20 o 
   1   1   5     4722.00     4820.77     38.36 o 
   2   1   5        0.50        1.35      2.06 o 
   3   1   5        7.44        6.44      4.74 o 
   4   1   5      235.23      243.34     12.09 o 
   5   1   5        0.05       -3.03      4.52 o 
   6   1   5        0.32       19.51     21.57 o 
   7   1   5       28.84       24.21     14.53 o 
   8   1   5        0.66       10.14     27.10 o 
 -12   2   5        0.91       -6.98      8.96 o 
 -11   2   5      135.75      143.31     17.49 o 
 -10   2   5        2.46        7.29      6.28 o 
  -9   2   5      325.98      271.28     11.68 o 
  -8   2   5     1207.91     1187.24     18.58 o 
  -7   2   5      132.94      120.89      7.32 o 
  -6   2   5     3898.02     3833.04     33.70 o 
  -5   2   5      301.33      371.70      7.42 o 
  -4   2   5     2773.44     2829.81     23.44 o 
  -3   2   5     1066.14     1140.91     11.19 o 
  -2   2   5      217.19      244.56      6.08 o 
  -1   2   5        9.35       17.94      2.99 o 
   0   2   5     4193.02     4595.03     41.43 o 
   1   2   5       47.67       61.11      3.95 o 
   2   2   5      122.91      151.36      5.68 o 
   3   2   5     1117.97     1066.50     22.83 o 
   4   2   5     4400.89     4331.07     53.75 o 
   5   2   5     1209.66     1118.48     38.56 o 
   6   2   5       51.09       47.03     19.27 o 
   7   2   5       88.78      109.83     32.68 o 
   8   2   5      391.34      395.07     35.05 o 
 -12   3   5       67.59       82.57     15.25 o 
 -11   3   5        4.54        7.24      9.88 o 
 -10   3   5       45.02       58.14     10.38 o 
  -9   3   5       32.48       30.10      5.80 o 
  -8   3   5      313.35      277.87     10.12 o 
  -7   3   5       72.12       57.81      5.78 o 
  -6   3   5       72.63       87.37      6.44 o 
  -5   3   5      184.10      172.89      6.29 o 
  -4   3   5      703.35      753.68      9.86 o 
  -3   3   5        1.24       -0.49      1.51 o 
  -2   3   5      334.30      341.19      7.71 o 
  -1   3   5       25.12       28.49      3.42 o 
   0   3   5      733.92      769.52     11.09 o 
   1   3   5       34.85       39.61      3.87 o 
   2   3   5       10.47       18.53      3.56 o 
   3   3   5       17.39       25.02      4.40 o 
   4   3   5      156.81      157.96     19.67 o 
   5   3   5       38.80       49.11     11.03 o 
   6   3   5        5.77        5.66      8.06 o 
   7   3   5      227.88      229.65     43.68 o 
   8   3   5      103.07       81.40     27.53 o 
 -12   4   5       12.39       12.80      9.81 o 
 -11   4   5        5.56        1.95     12.33 o 
 -10   4   5      250.56      236.99     17.16 o 
  -9   4   5       53.31       56.52      8.84 o 
  -8   4   5     1668.13     1650.74     23.60 o 
  -7   4   5       60.62       88.29      7.17 o 
  -6   4   5      131.16      154.32      7.82 o 
  -5   4   5      491.91      487.54      9.63 o 
  -4   4   5       92.67      106.92      4.76 o 
  -3   4   5        5.45        8.75      1.84 o 
  -2   4   5     4337.83     4369.96     39.99 o 
  -1   4   5      192.24      215.94      6.56 o 
   0   4   5     1387.99     1476.54     15.51 o 
   1   4   5      105.00      117.55      5.13 o 
   2   4   5      810.74      876.71     15.86 o 
   3   4   5      360.36      347.99     11.89 o 
   4   4   5       42.54       53.19      9.94 o 
   5   4   5      344.40      330.48     22.75 o 
   6   4   5     1052.36      987.69     37.79 o 
   7   4   5       83.93       58.20     14.99 o 
   8   4   5        5.00       -0.71     11.63 o 
 -12   5   5       99.12      112.41     17.47 o 
 -11   5   5        0.07       -1.64      9.54 o 
 -10   5   5       13.66       10.51      7.81 o 
  -9   5   5       43.87       55.53      8.80 o 
  -8   5   5      459.44      418.50     12.19 o 
  -7   5   5       17.21       18.48      5.44 o 
  -6   5   5      708.74      693.51     12.45 o 
  -5   5   5     2280.11     2375.26     20.40 o 
  -4   5   5      944.49     1012.44     21.83 o 
  -3   5   5      567.80      554.37      8.92 o 
  -2   5   5      302.43      326.93      8.03 o 
  -1   5   5      625.84      622.40     11.41 o 
   0   5   5      270.43      302.31      6.90 o 
   1   5   5       88.12       78.60      5.15 o 
   2   5   5      856.18      877.22     16.95 o 
   3   5   5      898.83      857.48     24.09 o 
   4   5   5       24.82       16.49      7.62 o 
   5   5   5       53.15       63.49     10.98 o 
   6   5   5      153.50      161.60     16.70 o 
   7   5   5       82.71       66.91     18.66 o 
   8   5   5        1.51       -4.87     13.13 o 
 -12   6   5      117.68      115.51     25.44 o 
 -11   6   5      231.87      253.68     31.24 o 
 -10   6   5       68.32       63.67     11.79 o 
  -9   6   5      338.10      345.28     17.72 o 
  -8   6   5      219.90      256.98     14.86 o 
  -7   6   5      410.98      370.97     12.89 o 
  -6   6   5     1665.75     1665.00     25.75 o 
  -5   6   5        0.01       -1.88      2.56 o 
  -4   6   5      356.81      325.43      7.47 o 
  -3   6   5      629.77      587.41      8.63 o 
  -2   6   5     3389.12     3504.96     35.64 o 
  -1   6   5     2825.96     3059.28     34.02 o 
   0   6   5      585.05      613.27     11.54 o 
   1   6   5       42.10       55.78      3.56 o 
   2   6   5      309.41      277.37      9.53 o 
   3   6   5      170.95      174.49      9.88 o 
   4   6   5      263.00      254.69     17.35 o 
   5   6   5     1236.87     1153.37     32.50 o 
   6   6   5      240.59      240.66     19.61 o 
   7   6   5        0.10      -11.08     11.08 o 
   8   6   5       64.54       60.04     18.46 o 
 -12   7   5       97.69      131.85     22.69 o 
 -11   7   5      180.03      189.87     27.87 o 
 -10   7   5       64.53       56.72     11.64 o 
  -9   7   5      111.91      138.40     15.28 o 
  -8   7   5      108.17      110.71     10.01 o 
  -7   7   5      220.50      241.57     12.00 o 
  -6   7   5       25.05       24.42      4.56 o 
  -5   7   5        6.64       -1.10      2.84 o 
  -4   7   5       29.82       29.39      3.60 o 
  -3   7   5      172.95      199.61      5.27 o 
  -2   7   5       19.39       17.25      2.19 o 
  -1   7   5      195.69      187.98      6.25 o 
   0   7   5      105.71      118.61      5.79 o 
   1   7   5       77.65       84.79      4.49 o 
   2   7   5      485.24      473.88     11.13 o 
   3   7   5        2.17       -1.63      4.21 o 
   4   7   5        4.89       -0.20      7.19 o 
   5   7   5        0.52       -7.37      7.37 o 
   6   7   5      170.05      162.67     16.52 o 
   7   7   5       14.47        2.00     23.98 o 
   8   7   5       35.29       33.83     16.59 o 
 -12   8   5       71.17       28.93     31.68 o 
 -11   8   5       23.87       11.26     13.78 o 
 -10   8   5       38.44       31.75      9.51 o 
  -9   8   5        4.51        2.80      7.06 o 
  -8   8   5       51.90       54.69     13.85 o 
  -7   8   5        3.72        2.24      4.88 o 
  -6   8   5      537.21      555.64     11.76 o 
  -5   8   5       74.55      101.35      6.06 o 
  -4   8   5      182.62      169.65      7.31 o 
  -3   8   5      211.43      203.53      7.40 o 
  -2   8   5        0.59        1.45      1.35 o 
  -1   8   5      243.51      283.11      6.63 o 
   0   8   5      567.58      603.51     10.10 o 
   1   8   5       76.67       98.16      6.06 o 
   2   8   5       68.06       67.87      5.76 o 
   3   8   5       20.98       28.65      5.30 o 
   4   8   5       33.02       49.60     10.02 o 
   5   8   5      333.99      332.50     19.96 o 
   6   8   5      134.40      143.18     16.34 o 
   7   8   5       99.48      115.56     24.18 o 
   8   8   5       14.58        2.41     12.77 o 
 -12   9   5       58.11       27.75     15.04 o 
 -11   9   5      105.41      129.12     30.89 o 
 -10   9   5       43.48       39.99     12.24 o 
  -9   9   5      477.86      507.91     36.84 o 
  -8   9   5       21.75       11.96     10.25 o 
  -7   9   5        0.07        0.45      4.53 o 
  -6   9   5      982.29      980.40     17.27 o 
  -5   9   5      167.07      184.83      8.02 o 
  -4   9   5      569.87      562.50     13.91 o 
  -3   9   5        0.22       -0.91      2.68 o 
  -2   9   5        1.04       -1.70      2.20 o 
  -1   9   5        5.22       11.12      2.28 o 
   0   9   5      799.58      846.37     13.07 o 
   1   9   5        2.40        7.92      2.48 o 
   2   9   5      280.05      262.74     11.81 o 
   3   9   5      619.22      582.58     14.98 o 
   4   9   5       37.20       52.61      8.39 o 
   5   9   5      126.57      127.68     11.77 o 
   6   9   5        3.89        7.09      8.70 o 
   7   9   5        6.20       -8.59      8.59 o 
   8   9   5        2.19       -2.54     10.66 o 
 -12  10   5      400.25      366.18     50.86 o 
 -11  10   5      275.88      249.49     28.12 o 
 -10  10   5      200.63      215.84     20.45 o 
  -9  10   5       12.70       12.73      8.86 o 
  -8  10   5      571.51      540.76     23.75 o 
  -7  10   5       87.32       99.54     10.32 o 
  -6  10   5      142.76      162.73     11.88 o 
  -5  10   5        9.74       14.66      5.05 o 
  -4  10   5       69.96       65.93      7.22 o 
  -3  10   5      417.08      380.96     11.43 o 
  -2  10   5       28.12       52.43      4.75 o 
  -1  10   5       15.30       22.96      2.89 o 
   0  10   5      101.05      101.82      5.35 o 
   1  10   5        7.08        7.34      2.86 o 
   2  10   5      830.34      848.91     17.24 o 
   3  10   5        7.56        7.87      4.44 o 
   4  10   5      303.36      288.73     15.21 o 
   5  10   5      109.88      122.44     11.74 o 
   6  10   5      157.39      166.61     14.00 o 
   7  10   5       83.04       91.28     12.30 o 
   8  10   5        1.47        1.28      9.32 o 
 -12  11   5        0.06      -10.75     11.01 o 
 -11  11   5       11.97       -1.81     12.32 o 
 -10  11   5       19.17       13.17     10.06 o 
  -9  11   5       95.56       91.81     14.06 o 
  -8  11   5      430.08      421.43     24.29 o 
  -7  11   5      211.83      205.15     12.52 o 
  -6  11   5      230.20      226.93     15.81 o 
  -5  11   5       52.55       57.15      7.74 o 
  -4  11   5       38.65       35.61      6.12 o 
  -3  11   5     1365.27     1296.56     21.58 o 
  -2  11   5       82.90       79.91      6.39 o 
  -1  11   5      148.79      130.40      4.63 o 
   0  11   5      906.82      954.90     16.24 o 
   1  11   5       87.92       98.26      6.20 o 
   2  11   5       78.28       74.74      6.87 o 
   3  11   5       86.68       77.88      7.40 o 
   4  11   5        0.01        7.46      6.48 o 
   5  11   5      114.71      105.10     13.39 o 
   6  11   5      407.30      405.34     18.62 o 
   7  11   5        0.12        6.02      8.30 o 
 -11  12   5       44.80       51.90     16.13 o 
 -10  12   5       31.63       38.92     11.72 o 
  -9  12   5       80.09       84.88     18.32 o 
  -8  12   5       72.60       96.39     13.34 o 
  -7  12   5      966.31      924.81     27.85 o 
  -6  12   5      302.13      314.79     14.65 o 
  -5  12   5        4.31        1.51      4.66 o 
  -4  12   5      375.49      358.55     13.61 o 
  -3  12   5      760.59      704.42     16.02 o 
  -2  12   5      368.39      299.26     10.39 o 
  -1  12   5       78.02       60.11      6.96 o 
   0  12   5     1020.00      990.29     12.79 o 
   1  12   5        0.62        4.79      3.70 o 
   2  12   5      125.67      126.59     12.53 o 
   3  12   5        0.29        6.08      4.41 o 
   4  12   5      131.37      137.64     11.50 o 
   5  12   5       96.44      119.69     11.64 o 
   6  12   5       49.11       42.19      9.83 o 
   7  12   5       82.17       91.58     13.22 o 
 -11  13   5       55.20       44.52     15.88 o 
 -10  13   5       40.50       30.57     19.31 o 
  -9  13   5      240.67      230.39     20.36 o 
  -8  13   5        4.75       11.50      9.00 o 
  -7  13   5        6.26        4.30      5.10 o 
  -6  13   5        7.17        7.57      6.20 o 
  -5  13   5      238.76      231.32     12.51 o 
  -4  13   5      201.48      205.31     11.79 o 
  -3  13   5       72.61       69.22      6.83 o 
  -2  13   5       74.31       73.37      6.59 o 
  -1  13   5       31.77       22.52      5.88 o 
   0  13   5        1.86        5.61      3.24 o 
   1  13   5        1.50        0.84      4.31 o 
   2  13   5       24.19       33.68      5.15 o 
   3  13   5       90.87       87.07      7.61 o 
   4  13   5       28.60       24.14      7.70 o 
   5  13   5      164.27      155.73     12.49 o 
   6  13   5        0.08       15.60      7.99 o 
   7  13   5        1.55        5.15      7.82 o 
 -11  14   5        5.76       41.12     32.05 o 
 -10  14   5       16.48       26.65     11.56 o 
  -9  14   5      138.72      152.20     18.58 o 
  -8  14   5        6.17        6.18      8.75 o 
  -7  14   5      130.77      116.72     14.20 o 
  -6  14   5      347.17      355.52     15.01 o 
  -5  14   5       44.00       47.34      7.16 o 
  -4  14   5       13.97       10.23      5.18 o 
  -3  14   5      489.78      464.08     14.03 o 
  -2  14   5      266.74      272.73     12.74 o 
  -1  14   5     1074.31     1011.44     19.52 o 
   0  14   5        6.23        0.55      4.51 o 
   1  14   5      341.27      349.08     16.15 o 
   2  14   5       44.10       31.61     10.62 o 
   3  14   5        3.12        3.41      5.01 o 
   4  14   5      224.60      265.11     13.41 o 
   5  14   5       79.10      106.87     10.97 o 
   6  14   5      321.39      319.14     29.45 o 
   7  14   5       20.01        9.17     10.74 o 
 -11  15   5       17.84       53.38     16.17 o 
 -10  15   5       19.16       39.02     15.94 o 
  -9  15   5       22.98       39.27     11.59 o 
  -8  15   5      422.80      394.66     46.73 o 
  -7  15   5        0.03        7.03      8.35 o 
  -6  15   5        2.53       13.92      7.87 o 
  -5  15   5       61.98       69.89      8.44 o 
  -4  15   5       19.26       16.15      5.55 o 
  -3  15   5       37.12       40.63      5.88 o 
  -2  15   5     1398.57     1309.20     23.12 o 
  -1  15   5       78.80       74.64      7.10 o 
   0  15   5      112.17      102.80     13.84 o 
   1  15   5        0.16        7.03     10.10 o 
   2  15   5       42.26       27.14     10.72 o 
   3  15   5       26.41       21.46     10.95 o 
   4  15   5       12.59       23.82     11.81 o 
   5  15   5      120.21      131.87     19.72 o 
   6  15   5      472.87      475.12     25.09 o 
   7  15   5        0.20       -7.58     13.18 o 
 -10  16   5       48.65       52.58     17.28 o 
  -9  16   5       50.37       60.12     14.09 o 
  -8  16   5      127.20      120.37     16.12 o 
  -7  16   5       55.97       67.06     12.43 o 
  -6  16   5        8.58       14.28      9.25 o 
  -5  16   5        0.58       -3.03      9.29 o 
  -4  16   5      108.07      117.71     12.48 o 
  -3  16   5       13.92       19.80      6.35 o 
  -2  16   5        0.01       -4.41      4.52 o 
  -1  16   5     2680.16     2575.57     34.30 o 
   0  16   5      141.35      120.30     15.12 o 
   1  16   5        2.65        4.17      8.21 o 
   2  16   5      364.49      368.05     22.80 o 
   3  16   5       68.78       52.53     13.41 o 
   4  16   5       63.29       63.24     15.16 o 
   5  16   5      102.29       90.12     18.86 o 
   6  16   5        0.61        2.73     13.06 o 
 -10  17   5        0.26        0.63     15.66 o 
  -9  17   5       10.11       17.94     11.26 o 
  -8  17   5       34.24       40.25     14.11 o 
  -7  17   5       14.49       19.77     10.11 o 
  -6  17   5       14.46       10.71     10.10 o 
  -5  17   5      279.49      256.83     17.19 o 
  -4  17   5      304.40      333.22     20.13 o 
  -3  17   5      311.35      297.02     13.63 o 
  -2  17   5      630.19      561.05     17.42 o 
  -1  17   5      141.34      133.45     10.30 o 
   0  17   5      516.13      477.88     18.95 o 
   1  17   5      119.55      138.56     16.48 o 
   2  17   5       12.56       19.76     16.78 o 
   3  17   5       25.84       32.07     12.13 o 
   4  17   5       99.48       83.01     16.79 o 
   5  17   5       81.03       97.40     19.48 o 
   6  17   5       15.30       18.51     13.77 o 
 -10  18   5       24.16       22.17     15.55 o 
  -9  18   5        0.14        7.02      6.47 o 
  -8  18   5      303.45      314.57     24.40 o 
  -7  18   5      175.97      178.38     18.18 o 
  -6  18   5        0.01        2.84      7.76 o 
  -5  18   5        6.12       13.01     11.09 o 
  -4  18   5       74.26       90.70     13.05 o 
  -3  18   5      169.61      151.91     16.53 o 
  -2  18   5      136.57      122.59     10.60 o 
  -1  18   5      302.93      298.17     13.18 o 
   0  18   5        3.69        2.73      4.46 o 
   1  18   5       24.31       16.78     16.76 o 
   2  18   5        9.23        9.20      9.90 o 
   3  18   5      140.53      121.94     17.77 o 
   4  18   5       37.30        9.08     12.90 o 
   5  18   5       98.88      108.86     19.79 o 
   6  18   5       11.05        6.38     12.28 o 
 -10  19   5        4.98       12.98     30.30 o 
  -9  19   5       46.81       60.96     18.03 o 
  -8  19   5       35.19       48.19     19.92 o 
  -7  19   5      121.57      129.96     22.99 o 
  -6  19   5        5.66       18.66     10.14 o 
  -5  19   5       23.90       25.14      9.62 o 
  -4  19   5       17.55        8.48      7.40 o 
  -3  19   5       96.10       79.27     10.81 o 
  -2  19   5       36.31       31.89      7.65 o 
  -1  19   5        0.16        6.34      4.94 o 
   0  19   5        4.07       -0.47      5.38 o 
   1  19   5       27.09       15.46     10.39 o 
   2  19   5       39.09       36.12     12.09 o 
   3  19   5        0.73       -2.22     10.37 o 
   4  19   5       34.20       25.10     13.84 o 
   5  19   5       19.12       32.96     14.96 o 
  -9  20   5        0.68        3.58     14.01 o 
  -8  20   5       78.54       70.95     20.61 o 
  -7  20   5      234.31      271.81     28.96 o 
  -6  20   5      310.01      309.55     21.15 o 
  -5  20   5       63.76       52.28     10.92 o 
  -4  20   5        0.00        4.01      6.14 o 
  -3  20   5      105.11      113.56     12.38 o 
  -2  20   5      132.18      146.28     13.41 o 
  -1  20   5      280.86      294.43     14.05 o 
   0  20   5       27.20       22.78      6.74 o 
   1  20   5      135.14      148.37     17.13 o 
   2  20   5       14.76       -0.57      9.67 o 
   3  20   5      244.23      246.04     24.70 o 
   4  20   5      342.46      309.21     40.89 o 
   5  20   5       72.77       47.78     25.47 o 
  -9  21   5      202.93      224.21     28.74 o 
  -8  21   5        1.87       18.14     13.99 o 
  -7  21   5       25.79       33.51     12.00 o 
  -6  21   5       55.64       43.31     14.23 o 
  -5  21   5      174.83      190.69     17.75 o 
  -4  21   5      121.52      111.78     13.57 o 
  -3  21   5       21.93       18.04      7.35 o 
  -2  21   5      102.04       98.88     11.11 o 
  -1  21   5      177.81      189.29     12.09 o 
   0  21   5        3.53        0.40      6.67 o 
   1  21   5        7.53        9.02      7.44 o 
   2  21   5       66.27       76.54     22.58 o 
   3  21   5        5.16      -10.62     14.27 o 
   4  21   5       76.35      120.13     29.71 o 
   5  21   5        0.02       14.21     21.94 o 
  -8  22   5        4.92       27.19     21.33 o 
  -7  22   5       83.29      102.24     16.13 o 
  -6  22   5       51.74      105.97     14.62 o 
  -5  22   5       32.10       26.58     10.12 o 
  -4  22   5        2.69        2.76     11.14 o 
  -3  22   5       32.11       22.76      8.17 o 
  -2  22   5      123.02      151.27     14.07 o 
  -1  22   5        0.55        7.09      4.19 o 
   0  22   5       34.37       31.38     10.94 o 
   1  22   5       95.79      101.82     25.73 o 
   2  22   5      113.02      130.06     29.02 o 
   3  22   5       74.27       66.80     24.74 o 
   4  22   5       24.88       25.24     20.40 o 
  -8  23   5       28.69       28.80     14.69 o 
  -7  23   5       55.36      107.77     35.02 o 
  -6  23   5      107.94      166.40     24.35 o 
  -5  23   5       10.31       26.06     13.04 o 
  -4  23   5       62.14       74.89     46.78 o 
  -3  23   5        4.71       18.27     14.84 o 
  -2  23   5       24.41       29.28     22.94 o 
  -1  23   5      150.91      171.66     19.47 o 
   0  23   5        1.03       -3.15      9.83 o 
   1  23   5       36.22       54.72     21.99 o 
   2  23   5        0.57       -7.25     14.72 o 
   3  23   5        2.13        8.95     18.22 o 
   4  23   5       64.56       73.13     26.64 o 
  -7  24   5        0.74       18.05     11.33 o 
  -6  24   5      138.56      161.33     21.13 o 
  -5  24   5        0.68       20.49     13.11 o 
  -4  24   5       20.38       20.07     18.96 o 
  -3  24   5       14.45       16.23     15.35 o 
  -2  24   5      200.12      229.44     22.65 o 
  -1  24   5      399.98      415.46     53.55 o 
   0  24   5        9.06       21.10     11.33 o 
   1  24   5       29.27       30.64     19.61 o 
   2  24   5       76.17       90.09     27.17 o 
   3  24   5        0.51       25.11     22.20 o 
  -7  25   5        0.39       -1.35     18.74 o 
  -6  25   5        3.58      -11.61     17.64 o 
  -5  25   5       12.76       10.52     20.24 o 
  -4  25   5       16.73        5.61     17.97 o 
  -3  25   5        0.99       -1.43     15.58 o 
  -2  25   5        9.97       23.44     12.16 o 
  -1  25   5        0.52       10.94     10.22 o 
   0  25   5      165.80      198.98     22.06 o 
   1  25   5       23.16       27.29     19.39 o 
   2  25   5       28.28       -8.17     16.97 o 
  -6  26   5       19.84        5.38     20.45 o 
  -5  26   5      194.68      178.42     33.87 o 
  -4  26   5      109.25      138.93     30.47 o 
  -3  26   5      161.96      173.19     30.81 o 
  -2  26   5       87.77      103.93     17.67 o 
  -1  26   5      101.99      112.34     19.76 o 
   0  26   5        5.25       -0.95     14.87 o 
   1  26   5        0.00      -13.98     13.98 o 
   2  26   5      126.14      137.96     31.25 o 
  -5  27   5      107.96      135.32     32.00 o 
  -4  27   5       19.79       -4.22     18.68 o 
  -3  27   5       40.43       46.48     14.58 o 
  -2  27   5        7.87       -5.26     10.27 o 
  -1  27   5        1.07       -5.71      9.62 o 
   0  27   5       33.74       19.42     18.56 o 
   1  27   5       43.23       58.46     24.43 o 
  -3  28   5        1.72        2.68     10.89 o 
  -2  28   5      168.84      155.96     21.62 o 
  -1  28   5       23.77        9.86     12.01 o 
 -13   0   6        0.03      -18.22     18.22 o 
 -12   0   6       15.31       19.78     12.47 o 
 -11   0   6        4.24        6.02     10.34 o 
 -10   0   6      144.25      130.59     14.39 o 
  -9   0   6      266.77      255.38     19.18 o 
  -8   0   6     2592.91     2470.39     40.05 o 
  -7   0   6      106.47       58.58      9.98 o 
  -6   0   6      470.06      501.39     13.26 o 
  -5   0   6     1545.71     1671.81     25.72 o 
  -4   0   6      204.97      219.83      7.43 o 
  -3   0   6      559.49      544.90     11.20 o 
  -2   0   6     7247.60     7247.26     68.44 o 
  -1   0   6      154.21      196.25      9.49 o 
   0   0   6        2.69       -0.60      3.88 o 
   1   0   6     1048.01     1164.57     17.14 o 
   2   0   6      346.04      344.78     10.35 o 
   3   0   6      162.48      167.54     25.26 o 
   4   0   6        0.20       -7.10     10.26 o 
   5   0   6      301.83      263.02     35.66 o 
   6   0   6      213.57      225.74     35.46 o 
   7   0   6        3.72       -8.42     14.86 o 
   8   0   6      104.14       73.85     22.70 o 
 -13   1   6       15.32       14.67     11.47 o 
 -12   1   6      295.42      301.35     24.48 o 
 -11   1   6       87.58      110.94     13.85 o 
 -10   1   6      304.97      291.43     15.15 o 
  -9   1   6       35.83       44.16      5.93 o 
  -8   1   6     4308.38     4257.09     39.95 o 
  -7   1   6      433.49      424.66     10.97 o 
  -6   1   6      975.23      988.54     13.81 o 
  -5   1   6      483.15      498.02      8.48 o 
  -4   1   6     2355.56     2565.95     19.30 o 
  -3   1   6       24.37       14.81      2.38 o 
  -2   1   6       59.47       69.80      5.92 o 
  -1   1   6        0.46       -2.45      2.80 o 
   0   1   6      625.02      696.43     12.58 o 
   1   1   6       13.17       24.98      3.17 o 
   2   1   6     1082.49     1072.80     16.21 o 
   3   1   6      668.91      641.71     20.73 o 
   4   1   6     1614.24     1665.29     48.36 o 
   5   1   6       40.10       37.85     28.19 o 
   6   1   6        1.05       14.33     12.01 o 
   7   1   6        0.16        4.35      9.85 o 
   8   1   6       16.35       55.56     16.49 o 
 -13   2   6       72.74       60.59     14.98 o 
 -12   2   6        0.00       10.25     10.84 o 
 -11   2   6       53.61       55.37     10.48 o 
 -10   2   6       11.98       16.41      6.77 o 
  -9   2   6      127.50      131.85      8.42 o 
  -8   2   6      573.50      548.57     13.08 o 
  -7   2   6       14.76       16.75      4.56 o 
  -6   2   6      911.02      877.97     13.35 o 
  -5   2   6      682.03      725.16     10.28 o 
  -4   2   6     1347.80     1270.41     12.96 o 
  -3   2   6     1440.98     1471.83     14.25 o 
  -2   2   6      311.52      359.86      8.62 o 
  -1   2   6      797.57      760.91     12.22 o 
   0   2   6       95.28      118.66      6.16 o 
   1   2   6      131.81      157.68      5.79 o 
   2   2   6      201.34      182.27      7.55 o 
   3   2   6       49.29       40.33      8.22 o 
   4   2   6      176.04      167.56     24.03 o 
   5   2   6        2.50       -5.57     12.99 o 
   6   2   6        3.24        2.05     10.05 o 
   7   2   6        5.76       50.39     15.53 o 
   8   2   6        8.63       -6.18     11.54 o 
 -13   3   6       69.85       54.84     14.18 o 
 -12   3   6       82.97       98.43     15.80 o 
 -11   3   6       27.75       17.31     10.89 o 
 -10   3   6      564.70      559.04     22.02 o 
  -9   3   6      116.64      151.97      9.61 o 
  -8   3   6        0.28        1.65      4.97 o 
  -7   3   6        2.18        4.68      4.71 o 
  -6   3   6      505.04      493.74     10.78 o 
  -5   3   6     1283.75     1295.93     14.08 o 
  -4   3   6      242.99      239.29      5.74 o 
  -3   3   6     2043.16     2227.75     17.30 o 
  -2   3   6        3.02        9.02      3.11 o 
  -1   3   6     2557.64     2649.76     26.28 o 
   0   3   6       12.52       10.40      2.89 o 
   1   3   6        2.24        5.07      2.73 o 
   2   3   6      324.25      347.39     10.06 o 
   3   3   6       16.54       20.27      7.42 o 
   4   3   6      235.52      232.29     40.37 o 
   5   3   6       26.68       34.59     12.17 o 
   6   3   6      162.97      184.55     23.32 o 
   7   3   6      317.94      349.08     32.53 o 
   8   3   6       27.71       17.27     13.08 o 
 -12   4   6       10.97        4.15     10.02 o 
 -11   4   6      192.08      195.52     16.73 o 
 -10   4   6       10.60       11.40      7.98 o 
  -9   4   6      503.33      511.58     17.01 o 
  -8   4   6      292.95      270.20     11.10 o 
  -7   4   6      123.58      129.01      8.17 o 
  -6   4   6        9.78       11.66      3.91 o 
  -5   4   6      293.31      344.71      7.43 o 
  -4   4   6      623.59      653.58      9.04 o 
  -3   4   6      332.15      372.79      6.04 o 
  -2   4   6      101.60      115.85      6.09 o 
  -1   4   6      111.61      111.83      5.10 o 
   0   4   6     1554.63     1616.16     17.38 o 
   1   4   6      109.34      127.15      5.81 o 
   2   4   6        0.48       -0.97      2.91 o 
   3   4   6      562.67      541.65     19.76 o 
   4   4   6        3.75        4.16      7.18 o 
   5   4   6       22.64       19.84     21.52 o 
   6   4   6      254.89      252.88     26.66 o 
   7   4   6       69.06       74.83     17.87 o 
   8   4   6       10.17      -11.58     11.73 o 
 -12   5   6      125.57      132.35     17.81 o 
 -11   5   6       42.31       61.20     14.59 o 
 -10   5   6       82.22       87.79     14.40 o 
  -9   5   6      150.35      132.65     12.78 o 
  -8   5   6     1065.48      973.26     18.10 o 
  -7   5   6     1735.92     1657.26     22.98 o 
  -6   5   6      929.22      879.15     14.79 o 
  -5   5   6      927.46      922.28     14.88 o 
  -4   5   6      360.01      405.86      7.64 o 
  -3   5   6     3975.95     4025.18     30.51 o 
  -2   5   6        3.52        2.52      2.96 o 
  -1   5   6      211.06      234.03      6.59 o 
   0   5   6      142.29      137.96      6.40 o 
   1   5   6      627.78      670.27     11.84 o 
   2   5   6       25.94       29.70      4.78 o 
   3   5   6      241.94      228.87     15.53 o 
   4   5   6     1201.74     1138.65     30.61 o 
   5   5   6       58.58       18.60     16.27 o 
   6   5   6        1.17       -5.52      7.46 o 
   7   5   6       35.27       15.00     11.73 o 
 -12   6   6       34.42       38.45     15.20 o 
 -11   6   6      122.07      138.95     17.28 o 
 -10   6   6      226.48      261.18     25.69 o 
  -9   6   6        1.24       -2.24      6.85 o 
  -8   6   6      166.21      175.68     10.58 o 
  -7   6   6     2758.29     2666.94     32.74 o 
  -6   6   6      197.88      208.24      8.65 o 
  -5   6   6      126.38      136.12      7.01 o 
  -4   6   6      732.15      765.20     11.57 o 
  -3   6   6        0.34       -0.10      1.59 o 
  -2   6   6      837.83      873.74     14.43 o 
  -1   6   6       20.03       11.15      3.09 o 
   0   6   6      199.85      189.24      6.54 o 
   1   6   6      385.90      370.11      9.58 o 
   2   6   6       74.86      103.38      7.97 o 
   3   6   6      179.88      188.90     31.37 o 
   4   6   6       77.87       65.36     11.40 o 
   5   6   6        7.97        4.71     10.61 o 
   6   6   6       57.79       73.26     17.32 o 
   7   6   6        3.11       -5.09     12.10 o 
 -12   7   6        2.55       14.86     13.78 o 
 -11   7   6      171.59      173.44     19.33 o 
 -10   7   6      296.18      293.47     18.27 o 
  -9   7   6      204.36      228.18     16.00 o 
  -8   7   6      415.47      413.84     15.01 o 
  -7   7   6       13.23        6.76      3.32 o 
  -6   7   6        0.01        9.40      2.55 o 
  -5   7   6      492.33      464.22     11.61 o 
  -4   7   6     1002.53      971.27     14.15 o 
  -3   7   6     1414.48     1442.29     16.73 o 
  -2   7   6      187.73      184.67      6.45 o 
  -1   7   6       97.39       87.96      5.63 o 
   0   7   6      501.42      548.72     10.83 o 
   1   7   6      294.02      329.46      7.37 o 
   2   7   6      268.67      256.43      9.35 o 
   3   7   6      193.83      197.43     15.16 o 
   4   7   6        0.96        0.67      7.28 o 
   5   7   6       85.98       75.12     19.80 o 
   6   7   6        9.13       31.08     13.82 o 
   7   7   6        5.92       21.03     13.38 o 
 -12   8   6       31.24       62.19     16.96 o 
 -11   8   6       72.78       94.46     27.22 o 
 -10   8   6       11.67        6.78      5.60 o 
  -9   8   6       91.90       83.47     16.01 o 
  -8   8   6        4.51       12.79     13.13 o 
  -7   8   6       66.89       58.54      7.23 o 
  -6   8   6        0.03        2.11      3.72 o 
  -5   8   6        6.21        3.01      3.61 o 
  -4   8   6      156.64      167.94      8.89 o 
  -3   8   6     1060.40     1030.49     22.26 o 
  -2   8   6      190.30      194.26      7.67 o 
  -1   8   6       43.03       41.10      4.00 o 
   0   8   6      153.77      164.17      7.93 o 
   1   8   6      329.71      340.34     12.25 o 
   2   8   6      152.56      121.00      8.44 o 
   3   8   6      441.01      404.25     15.60 o 
   4   8   6      117.46      120.45     13.71 o 
   5   8   6      141.05      177.08     16.96 o 
   6   8   6        4.96        1.80     15.49 o 
   7   8   6       90.16       93.18     29.31 o 
 -12   9   6       43.04       20.98     28.77 o 
 -11   9   6        0.08       11.78     11.94 o 
 -10   9   6       91.69       83.53     14.40 o 
  -9   9   6       26.27       34.78     10.60 o 
  -8   9   6      123.07      123.32     11.06 o 
  -7   9   6      155.07      158.90     10.27 o 
  -6   9   6     1052.21     1032.26     20.82 o 
  -5   9   6       80.71       59.47      7.24 o 
  -4   9   6       45.73       45.35      6.36 o 
  -3   9   6      165.80      187.30      7.46 o 
  -2   9   6      648.04      611.40     11.08 o 
  -1   9   6      409.07      402.01      8.52 o 
   0   9   6       78.44       79.46      5.41 o 
   1   9   6       33.58       16.48      4.49 o 
   2   9   6      114.54      133.15      9.04 o 
   3   9   6       68.39       62.33      8.44 o 
   4   9   6      384.75      406.26     17.17 o 
   5   9   6       55.37       51.90      9.53 o 
   6   9   6      438.64      444.79     22.76 o 
   7   9   6       28.55       28.48     11.46 o 
 -12  10   6       63.74       67.99     18.90 o 
 -11  10   6        0.00       16.52     11.29 o 
 -10  10   6       88.39      100.45     15.09 o 
  -9  10   6       16.09       30.28     13.59 o 
  -8  10   6       66.57       31.36      9.26 o 
  -7  10   6      205.36      211.28     15.68 o 
  -6  10   6      340.82      349.94     16.39 o 
  -5  10   6      716.26      727.26     20.60 o 
  -4  10   6      747.59      696.94     16.11 o 
  -3  10   6        0.32        1.02      3.10 o 
  -2  10   6      822.34      789.89     13.39 o 
  -1  10   6       62.52       54.51      4.02 o 
   0  10   6      234.54      238.15      7.88 o 
   1  10   6       16.74       16.24      4.52 o 
   2  10   6      291.06      319.64     11.57 o 
   3  10   6       53.21       31.20      6.63 o 
   4  10   6       24.26       12.31      6.36 o 
   5  10   6       61.53       36.04      8.65 o 
   6  10   6       12.21       22.60     10.32 o 
   7  10   6       50.23       45.48     12.08 o 
 -12  11   6       23.31       34.05     15.43 o 
 -11  11   6      119.33      140.53     18.71 o 
 -10  11   6        0.78       -1.18      9.68 o 
  -9  11   6        1.36       -0.95      7.58 o 
  -8  11   6     1169.55     1141.82     27.63 o 
  -7  11   6      116.42      114.74     10.59 o 
  -6  11   6        4.20        7.96      4.92 o 
  -5  11   6      695.46      667.58     18.92 o 
  -4  11   6      271.32      262.80     10.98 o 
  -3  11   6      553.80      515.75     13.71 o 
  -2  11   6      116.27      122.46      6.40 o 
  -1  11   6      229.44      242.53      7.44 o 
   0  11   6        1.13        6.38      3.66 o 
   1  11   6        5.58        4.11      4.13 o 
   2  11   6      123.93      110.96      8.35 o 
   3  11   6      318.40      319.32     14.34 o 
   4  11   6        5.90       -0.81      6.43 o 
   5  11   6      173.96      186.15     14.24 o 
   6  11   6        0.46       -6.38      9.91 o 
   7  11   6        2.22        1.87      9.63 o 
 -12  12   6        9.50       15.34     12.03 o 
 -11  12   6        3.35       11.20     10.15 o 
 -10  12   6        1.78       22.24     13.28 o 
  -9  12   6       36.67       53.39     11.41 o 
  -8  12   6       15.44       28.81     10.78 o 
  -7  12   6      212.97      247.45     32.59 o 
  -6  12   6        0.11       -2.91      6.12 o 
  -5  12   6        3.71        7.90      4.80 o 
  -4  12   6       69.81       78.81      7.70 o 
  -3  12   6      109.98      107.05      8.24 o 
  -2  12   6     1342.73     1304.13     21.94 o 
  -1  12   6      146.01      163.31      7.24 o 
   0  12   6      268.82      274.03     10.85 o 
   1  12   6      251.01      235.91      9.80 o 
   2  12   6        2.36       -2.12      3.95 o 
   3  12   6       45.25       36.79      7.46 o 
   4  12   6        1.16        2.63      6.26 o 
   5  12   6      178.64      187.19     14.34 o 
   6  12   6      166.55      151.81     15.93 o 
   7  12   6       78.28       71.81     12.51 o 
 -11  13   6       43.22       33.36     11.48 o 
 -10  13   6       39.27       23.08     11.50 o 
  -9  13   6        0.44       -7.55      7.55 o 
  -8  13   6       53.89       71.07     13.29 o 
  -7  13   6      429.05      417.73     21.13 o 
  -6  13   6      382.98      383.55     21.33 o 
  -5  13   6        1.59        4.76      5.13 o 
  -4  13   6      689.13      689.00     17.20 o 
  -3  13   6      158.48      142.42      9.31 o 
  -2  13   6       49.79       50.51      5.76 o 
  -1  13   6       60.96       46.01      7.11 o 
   0  13   6      127.89      126.11      7.30 o 
   1  13   6       33.07       24.74      5.36 o 
   2  13   6        9.45        8.97      6.62 o 
   3  13   6       11.88       14.77      6.43 o 
   4  13   6       40.10       45.87      8.62 o 
   5  13   6      377.41      401.71     18.59 o 
   6  13   6      208.47      213.52     17.69 o 
 -11  14   6       24.34       45.73     15.55 o 
 -10  14   6      283.64      314.73     25.36 o 
  -9  14   6        0.11       -3.47      7.58 o 
  -8  14   6        0.96        9.27      8.88 o 
  -7  14   6      121.39      125.15     14.67 o 
  -6  14   6      410.33      378.85     19.63 o 
  -5  14   6      129.24      138.06     16.43 o 
  -4  14   6       26.98       41.62      6.53 o 
  -3  14   6     1127.56     1056.02     20.99 o 
  -2  14   6     2242.63     2044.57     29.75 o 
  -1  14   6      704.76      667.57     16.07 o 
   0  14   6        0.08       -5.86      6.60 o 
   1  14   6        0.40        0.70      8.09 o 
   2  14   6       19.76       10.96      6.19 o 
   3  14   6       19.53       26.29      7.67 o 
   4  14   6       25.36       24.99      8.57 o 
   5  14   6        3.94       10.23      8.64 o 
   6  14   6       16.98       15.85     11.19 o 
 -11  15   6        0.18        7.87     15.00 o 
 -10  15   6       10.07        0.58     13.16 o 
  -9  15   6      184.66      165.16     19.18 o 
  -8  15   6      160.84      179.49     42.50 o 
  -7  15   6      113.43      122.71     14.67 o 
  -6  15   6      487.54      462.38     21.53 o 
  -5  15   6        8.48       11.30      7.16 o 
  -4  15   6      622.16      590.04     18.91 o 
  -3  15   6      867.91      827.32     21.02 o 
  -2  15   6      200.30      195.34     11.80 o 
  -1  15   6       28.06       20.25      5.24 o 
   0  15   6       14.98        9.06      8.75 o 
   1  15   6       32.93       25.00     11.07 o 
   2  15   6       40.00       42.20     11.98 o 
   3  15   6       68.32       63.93     24.28 o 
   4  15   6       36.30       34.68     23.69 o 
   5  15   6      124.00      110.95     23.98 o 
   6  15   6       19.55        8.25     12.17 o 
 -11  16   6        2.33       27.73     14.40 o 
 -10  16   6        5.64        9.66     20.49 o 
  -9  16   6      156.17      145.32     18.55 o 
  -8  16   6        1.32       -8.76     13.68 o 
  -7  16   6        2.18        9.27      8.65 o 
  -6  16   6       64.59       48.58     10.95 o 
  -5  16   6       30.56       37.92      9.87 o 
  -4  16   6        2.35        2.02      7.39 o 
  -3  16   6      206.79      196.32     14.26 o 
  -2  16   6      294.41      261.39     16.59 o 
  -1  16   6       96.40       89.24      8.69 o 
   0  16   6       92.54       94.34     13.97 o 
   1  16   6      116.86      133.44     16.96 o 
   2  16   6        7.49        5.04      9.69 o 
   3  16   6        0.20        3.37     12.21 o 
   4  16   6      160.31      181.79     22.22 o 
   5  16   6       61.44       36.09     14.68 o 
   6  16   6      256.41      225.13     26.86 o 
 -10  17   6       65.02       68.43     14.47 o 
  -9  17   6      120.86      109.64     20.25 o 
  -8  17   6        0.36       -8.40      9.33 o 
  -7  17   6       29.67       20.56     12.79 o 
  -6  17   6      250.44      259.77     18.59 o 
  -5  17   6       79.98       79.43     11.82 o 
  -4  17   6      776.28      734.69     24.80 o 
  -3  17   6      163.68      162.65     11.90 o 
  -2  17   6        9.43       14.86      5.56 o 
  -1  17   6       84.06       89.61      9.02 o 
   0  17   6       50.11       59.90     12.81 o 
   1  17   6        2.46        4.34      8.58 o 
   2  17   6       48.37       60.17     14.50 o 
   3  17   6       10.20        3.87     19.01 o 
   4  17   6       40.92       34.92     15.18 o 
   5  17   6      175.39      173.66     22.72 o 
 -10  18   6       51.92       45.77     14.02 o 
  -9  18   6        9.60       20.49     11.66 o 
  -8  18   6        1.06        6.18     10.54 o 
  -7  18   6      381.65      348.62     24.39 o 
  -6  18   6        4.77        2.12      8.94 o 
  -5  18   6       31.25       48.41     10.04 o 
  -4  18   6      248.01      227.77     17.02 o 
  -3  18   6       59.85       37.13      7.82 o 
  -2  18   6      142.10      152.09     11.77 o 
  -1  18   6      641.20      621.49     20.39 o 
   0  18   6       47.86       44.04     11.58 o 
   1  18   6       79.77       76.22     14.65 o 
   2  18   6       79.22       75.54     15.45 o 
   3  18   6      209.51      195.39     22.48 o 
   4  18   6        1.65       -4.44     11.65 o 
   5  18   6        0.06       11.94     13.38 o 
 -10  19   6        0.06        4.85     13.66 o 
  -9  19   6       24.76       34.54     12.37 o 
  -8  19   6      246.30      238.63     22.33 o 
  -7  19   6      265.60      324.38     23.57 o 
  -6  19   6       17.49       11.85      9.06 o 
  -5  19   6      155.16      188.34     16.72 o 
  -4  19   6       18.13       24.18      9.64 o 
  -3  19   6      551.28      510.59     20.57 o 
  -2  19   6       52.01       31.58      7.50 o 
  -1  19   6      206.47      239.64     13.12 o 
   0  19   6       27.04       39.41      8.15 o 
   1  19   6       95.68       88.07     15.65 o 
   2  19   6        0.15        5.58     10.03 o 
   3  19   6       17.41       10.67     12.47 o 
   4  19   6       25.40       40.32     15.26 o 
   5  19   6        0.98       -1.49     18.13 o 
  -9  20   6       69.21       64.13     14.29 o 
  -8  20   6        0.00       -8.53      8.91 o 
  -7  20   6       32.71       42.03     20.07 o 
  -6  20   6        3.83       -0.29      8.46 o 
  -5  20   6       37.59       61.17     20.61 o 
  -4  20   6        9.37       10.44      7.80 o 
  -3  20   6       28.25       34.93      7.66 o 
  -2  20   6        0.10        1.77      5.40 o 
  -1  20   6       23.09       26.56      6.45 o 
   0  20   6       36.10       38.54      8.46 o 
   1  20   6       27.53       34.71     15.37 o 
   2  20   6        9.89        3.97     10.93 o 
   3  20   6        1.81       -1.58     11.36 o 
   4  20   6        0.92       -5.73     11.85 o 
  -9  21   6      100.93      104.08     17.25 o 
  -8  21   6       10.30       12.70     11.37 o 
  -7  21   6      110.06      124.14     16.86 o 
  -6  21   6       33.57       33.61     11.26 o 
  -5  21   6      390.03      360.17     20.58 o 
  -4  21   6        1.50        2.84      9.71 o 
  -3  21   6        9.71        2.24      6.37 o 
  -2  21   6       16.08       26.50      9.92 o 
  -1  21   6       25.67       28.17      6.43 o 
   0  21   6        5.62        4.03      7.94 o 
   1  21   6      156.46      162.63     15.65 o 
   2  21   6        1.88       -5.67     10.78 o 
   3  21   6        6.21       -3.70     17.39 o 
   4  21   6        2.93       -0.06     18.15 o 
  -8  22   6        0.13       12.55     10.71 o 
  -7  22   6       18.75       -0.55     14.00 o 
  -6  22   6       76.68       79.14     14.33 o 
  -5  22   6       17.44       16.75     11.48 o 
  -4  22   6        6.64       10.84      7.69 o 
  -3  22   6      257.41      291.54     26.86 o 
  -2  22   6        0.62       -6.46      6.46 o 
  -1  22   6        0.01        7.78      7.04 o 
   0  22   6       42.94       63.64     21.80 o 
   1  22   6      205.28      224.47     18.09 o 
   2  22   6        3.52       -1.11     16.84 o 
   3  22   6       68.05       49.78     23.48 o 
  -8  23   6      346.39      334.66     26.58 o 
  -7  23   6       10.16       35.77     12.21 o 
  -6  23   6       17.90       23.16      9.98 o 
  -5  23   6       67.89       61.95     22.32 o 
  -4  23   6       11.75       12.82     11.43 o 
  -3  23   6      119.50      140.57     18.12 o 
  -2  23   6      167.48      195.58     13.20 o 
  -1  23   6       29.47       33.04      8.12 o 
   0  23   6      108.56       86.87     23.95 o 
   1  23   6        2.90        4.81     16.92 o 
   2  23   6       82.97       56.04     22.35 o 
   3  23   6        0.06      -15.98     15.98 o 
  -7  24   6      216.71      239.22     21.49 o 
  -6  24   6       18.87       15.79     29.48 o 
  -5  24   6      107.76      139.48     28.24 o 
  -4  24   6       92.50      103.93     25.64 o 
  -3  24   6        0.34       15.52     15.92 o 
  -2  24   6       19.79       29.28     11.52 o 
  -1  24   6       78.36       77.12     22.69 o 
   0  24   6       14.60       31.71     18.68 o 
   1  24   6        1.85      -13.27     13.27 o 
   2  24   6       29.13      -10.95     18.12 o 
  -7  25   6        7.99       48.88     24.95 o 
  -6  25   6      101.75      123.25     21.05 o 
  -5  25   6      135.54      166.80     32.27 o 
  -4  25   6       57.05       41.26     21.57 o 
  -3  25   6       99.15      118.97     18.42 o 
  -2  25   6       14.25       16.66     16.32 o 
  -1  25   6       13.20        0.45     13.87 o 
   0  25   6        0.00       -9.68     13.97 o 
   1  25   6        9.42       27.73     19.81 o 
   2  25   6       31.58       24.62     20.38 o 
  -6  26   6       25.12       53.21     24.14 o 
  -5  26   6        3.21      -16.50     16.50 o 
  -4  26   6        0.51       -6.38     16.74 o 
  -3  26   6      106.58      122.37     19.18 o 
  -2  26   6        0.02        4.18     14.55 o 
  -1  26   6      105.75       90.77     24.92 o 
   0  26   6        5.51       13.70     16.59 o 
   1  26   6       33.29       -5.81     17.03 o 
  -4  27   6        1.72      -15.04     15.04 o 
  -3  27   6       72.92      117.52     19.19 o 
  -2  27   6      220.99      255.93     37.80 o 
  -1  27   6       80.59       62.40     23.10 o 
 -13   1   7        0.06       -4.04      8.56 o 
 -12   1   7      140.09      144.71     17.98 o 
 -11   1   7       63.42       59.10     13.43 o 
 -10   1   7      146.75      163.72     11.81 o 
  -9   1   7       83.92       81.58      7.67 o 
  -8   1   7       98.25      100.41      7.50 o 
  -7   1   7      573.42      495.20     10.92 o 
  -6   1   7     1183.32     1183.45     14.42 o 
  -5   1   7       63.03       59.16      4.34 o 
  -4   1   7      640.95      665.38      9.13 o 
  -3   1   7       58.26       59.03      4.16 o 
  -2   1   7      504.38      610.19     10.59 o 
  -1   1   7       37.45       47.91      5.25 o 
   0   1   7      150.05      143.93      8.17 o 
   1   1   7       18.88       19.27      3.77 o 
   2   1   7       35.89       33.49     10.47 o 
   3   1   7      999.02      966.27     35.50 o 
   4   1   7      168.82      205.71     21.59 o 
   5   1   7       83.69       87.58     16.44 o 
   6   1   7      191.36      208.81     25.39 o 
   7   1   7       57.71       70.47     23.65 o 
 -13   2   7      183.95      183.95     20.74 o 
 -12   2   7       26.84       23.87     10.61 o 
 -11   2   7       27.55       16.98      9.12 o 
 -10   2   7       16.28       25.76      7.10 o 
  -9   2   7        9.79        5.01      4.39 o 
  -8   2   7      596.07      613.78     14.90 o 
  -7   2   7       59.52       54.18      5.82 o 
  -6   2   7        0.37        1.47      3.31 o 
  -5   2   7       16.74       15.26      3.31 o 
  -4   2   7      354.22      335.76      8.26 o 
  -3   2   7      206.48      213.94      6.59 o 
  -2   2   7      119.97      138.25      6.84 o 
  -1   2   7      661.51      733.84     12.92 o 
   0   2   7      188.31      184.30      7.96 o 
   1   2   7     1993.53     1928.98     23.84 o 
   2   2   7     1801.19     1737.37     49.20 o 
   3   2   7     1216.08     1107.62     38.48 o 
   4   2   7       13.24        4.02      9.24 o 
   5   2   7       56.21       63.25     18.88 o 
   6   2   7      145.60      178.72     23.84 o 
   7   2   7       23.58       31.66     30.14 o 
 -13   3   7       46.15       41.92     13.04 o 
 -12   3   7      176.03      193.65     30.68 o 
 -11   3   7      163.73      173.24     15.58 o 
 -10   3   7       54.52       62.40     10.27 o 
  -9   3   7      148.15      160.73     10.59 o 
  -8   3   7      695.95      697.91     21.13 o 
  -7   3   7       22.53       19.00      4.89 o 
  -6   3   7       77.79       76.10      5.25 o 
  -5   3   7       83.95       88.65      4.96 o 
  -4   3   7       71.27       67.90      3.83 o 
  -3   3   7     1399.88     1321.79     14.10 o 
  -2   3   7     1336.21     1396.31     18.41 o 
  -1   3   7      440.30      394.87      8.40 o 
   0   3   7      413.56      422.98      9.63 o 
   1   3   7       17.91       12.77      4.21 o 
   2   3   7      229.64      209.82     18.99 o 
   3   3   7      110.34      124.21     26.02 o 
   4   3   7       41.31       64.25     14.18 o 
   5   3   7        1.93       23.64     12.06 o 
   6   3   7       15.20        8.61     11.85 o 
   7   3   7       24.97       46.83     15.42 o 
 -13   4   7      143.57      146.96     22.83 o 
 -12   4   7        4.43        6.80      7.80 o 
 -11   4   7       75.33       50.87     10.88 o 
 -10   4   7      896.24      905.84     28.19 o 
  -9   4   7      249.22      228.29     11.71 o 
  -8   4   7      195.88      218.25     10.67 o 
  -7   4   7       82.15       67.84      6.29 o 
  -6   4   7      142.35      139.79      7.17 o 
  -5   4   7       24.96       36.92      3.84 o 
  -4   4   7     1281.61     1269.41     13.18 o 
  -3   4   7        3.44        3.68      1.95 o 
  -2   4   7       72.56       96.81      6.04 o 
  -1   4   7       80.41       75.65      4.86 o 
   0   4   7     1210.05     1258.59     15.79 o 
   1   4   7       24.02       29.90      4.96 o 
   2   4   7        0.26       -7.41      8.30 o 
   3   4   7      859.68      854.77     34.25 o 
   4   4   7       54.65       62.61     37.21 o 
   5   4   7       17.05       14.83     11.70 o 
   6   4   7       14.10       27.06     15.07 o 
   7   4   7       12.10       -9.18     13.21 o 
 -13   5   7       31.14       11.14     31.95 o 
 -12   5   7       51.71       50.42     12.69 o 
 -11   5   7       35.94       31.58     10.03 o 
 -10   5   7        5.35        4.50      7.59 o 
  -9   5   7      136.57      137.49     12.90 o 
  -8   5   7      394.04      434.68     12.75 o 
  -7   5   7      393.00      402.22     10.99 o 
  -6   5   7       46.41       53.48      5.31 o 
  -5   5   7      884.29      904.16     12.39 o 
  -4   5   7       58.54       60.82      3.71 o 
  -3   5   7       60.30       83.54      4.21 o 
  -2   5   7     1096.70     1079.48     16.09 o 
  -1   5   7       96.43       86.92      5.23 o 
   0   5   7      289.08      309.71      8.47 o 
   1   5   7      165.14      184.14      8.12 o 
   2   5   7        0.00       -3.35      7.49 o 
   3   5   7        1.15        5.74      9.04 o 
   4   5   7       19.19        6.57     11.29 o 
   5   5   7       29.94       40.08     14.51 o 
   6   5   7       23.06       30.34     13.50 o 
   7   5   7       23.62       11.35     13.40 o 
 -13   6   7       11.70       49.39     15.16 o 
 -12   6   7      139.45      150.34     18.59 o 
 -11   6   7        0.63       -3.45      9.76 o 
 -10   6   7      158.01      155.16     14.54 o 
  -9   6   7       98.28      103.27     11.53 o 
  -8   6   7     2305.26     2231.29     30.83 o 
  -7   6   7      626.56      596.99     12.79 o 
  -6   6   7      587.48      585.55     12.41 o 
  -5   6   7      872.83      896.00     16.09 o 
  -4   6   7      350.56      324.58      7.34 o 
  -3   6   7       57.41       78.89      4.44 o 
  -2   6   7      338.38      366.38     10.28 o 
  -1   6   7      385.83      360.74      8.72 o 
   0   6   7      495.15      466.67     10.02 o 
   1   6   7      209.74      242.54      8.97 o 
   2   6   7       31.99       27.94      7.89 o 
   3   6   7       29.78       54.11     18.00 o 
   4   6   7      724.26      706.02     44.95 o 
   5   6   7        1.51       -1.79     10.16 o 
   6   6   7      156.57      241.96     38.85 o 
   7   6   7       93.36       95.58     30.68 o 
 -12   7   7      105.72      105.21     16.58 o 
 -11   7   7       79.33       87.02     14.88 o 
 -10   7   7       13.63       18.03     10.06 o 
  -9   7   7        3.11        2.44      8.04 o 
  -8   7   7      152.97      159.81     10.91 o 
  -7   7   7     1861.35     1806.76     23.59 o 
  -6   7   7       16.52       11.63      4.17 o 
  -5   7   7      811.44      806.97     15.05 o 
  -4   7   7       36.83       40.90      4.70 o 
  -3   7   7      161.88      195.34      6.02 o 
  -2   7   7       88.80       87.62      8.77 o 
  -1   7   7      323.96      337.27      9.21 o 
   0   7   7        2.98       -0.94      3.39 o 
   1   7   7      184.08      176.12      9.89 o 
   2   7   7      130.52      124.22     11.40 o 
   3   7   7        6.14        2.72      4.66 o 
   4   7   7      304.49      371.68     33.87 o 
   5   7   7        5.14       13.44     11.67 o 
   6   7   7        4.92       36.99     27.62 o 
   7   7   7        5.85       -3.12     20.87 o 
 -12   8   7       13.20       45.84     12.95 o 
 -11   8   7       66.36       75.60     14.57 o 
 -10   8   7       41.26       24.29     17.56 o 
  -9   8   7      440.76      418.91     27.49 o 
  -8   8   7       24.17       38.08      7.54 o 
  -7   8   7      179.81      188.52     10.79 o 
  -6   8   7       29.37       20.80      7.13 o 
  -5   8   7      329.83      347.48     12.30 o 
  -4   8   7      165.34      149.15      7.67 o 
  -3   8   7     1169.84     1197.43     15.19 o 
  -2   8   7      134.01      133.17      8.61 o 
  -1   8   7       39.92       39.38      4.93 o 
   0   8   7      123.81      129.05      7.69 o 
   1   8   7      430.39      426.11     20.49 o 
   2   8   7      740.61      680.77     18.92 o 
   3   8   7        7.01       -2.30      6.98 o 
   4   8   7       11.16      -10.11     10.11 o 
   5   8   7       70.88       80.40     12.71 o 
   6   8   7        8.33       27.18     18.95 o 
   7   8   7        2.68       11.12     20.23 o 
 -12   9   7       16.78       22.86     10.51 o 
 -11   9   7        0.02        1.46      7.34 o 
 -10   9   7      135.04      129.33     19.35 o 
  -9   9   7        3.97       -4.45     10.04 o 
  -8   9   7        0.76        2.93      7.11 o 
  -7   9   7      141.86      135.29     11.52 o 
  -6   9   7      488.54      438.16     19.17 o 
  -5   9   7      479.54      452.70     13.95 o 
  -4   9   7       14.66        6.65      4.14 o 
  -3   9   7      421.16      421.42     11.21 o 
  -2   9   7        4.53        2.94      3.37 o 
  -1   9   7      195.49      181.49      8.25 o 
   0   9   7      347.29      339.93      9.98 o 
   1   9   7       11.92       13.88      4.76 o 
   2   9   7        0.15        5.51      5.95 o 
   3   9   7       43.05       55.44     10.42 o 
   4   9   7      216.40      242.89     17.33 o 
   5   9   7       22.82       19.13      9.63 o 
   6   9   7      111.22      123.09     16.16 o 
 -12  10   7        2.44       18.94     10.62 o 
 -11  10   7        2.90       12.70     14.00 o 
 -10  10   7       39.61       39.28     12.03 o 
  -9  10   7       53.39       47.86     11.12 o 
  -8  10   7      946.28      884.87     30.17 o 
  -7  10   7      456.37      426.07     16.67 o 
  -6  10   7      954.88      891.47     22.55 o 
  -5  10   7        7.35        2.98      4.31 o 
  -4  10   7      605.98      584.42     16.65 o 
  -3  10   7      177.54      189.84      8.10 o 
  -2  10   7       27.67       19.16      5.30 o 
  -1  10   7      166.50      177.80      8.01 o 
   0  10   7       20.63       17.06      4.56 o 
   1  10   7       33.15       22.39      4.73 o 
   2  10   7      575.85      491.01     19.80 o 
   3  10   7        3.41        5.86      6.41 o 
   4  10   7       46.05       29.13      9.47 o 
   5  10   7        4.34       -7.10      7.10 o 
   6  10   7      355.70      327.99     43.12 o 
 -12  11   7      188.46      218.04     22.80 o 
 -11  11   7       44.34       54.22     13.20 o 
 -10  11   7       96.15      115.17     16.19 o 
  -9  11   7       76.88       81.75     13.18 o 
  -8  11   7       25.41       29.63      9.57 o 
  -7  11   7     1504.34     1377.45     35.33 o 
  -6  11   7        5.80       12.88      5.48 o 
  -5  11   7      669.53      665.69     19.20 o 
  -4  11   7        0.25        7.69      4.26 o 
  -3  11   7      109.20      110.85      6.66 o 
  -2  11   7      122.02      115.26      8.94 o 
  -1  11   7      784.18      743.78     19.42 o 
   0  11   7      201.90      228.80     11.07 o 
   1  11   7        0.84        1.82      4.16 o 
   2  11   7     1071.58     1004.28     20.23 o 
   3  11   7        8.28        6.54      6.11 o 
   4  11   7      285.41      262.39     17.92 o 
   5  11   7       23.72       28.49     10.51 o 
   6  11   7        0.01       -1.05      8.95 o 
 -12  12   7        1.87        1.65      9.57 o 
 -11  12   7      356.91      448.82     27.80 o 
 -10  12   7      296.53      309.29     24.22 o 
  -9  12   7       10.17       32.93      9.74 o 
  -8  12   7      102.14      111.80     14.35 o 
  -7  12   7      526.72      565.81     27.04 o 
  -6  12   7       79.86       92.63     11.87 o 
  -5  12   7      315.97      279.12     14.48 o 
  -4  12   7        0.53       -0.23      3.76 o 
  -3  12   7       59.72       64.59      6.92 o 
  -2  12   7      254.55      232.55      9.33 o 
  -1  12   7      725.72      693.10     15.39 o 
   0  12   7      118.12      129.73      8.72 o 
   1  12   7      301.36      300.64     13.62 o 
   2  12   7      283.07      271.47     13.46 o 
   3  12   7       36.75       41.03      7.96 o 
   4  12   7        2.94        0.60      7.92 o 
   5  12   7      231.97      253.92     19.30 o 
   6  12   7       82.48       90.73     13.88 o 
 -11  13   7       13.46       38.20     16.21 o 
 -10  13   7       41.02       33.64     16.00 o 
  -9  13   7        1.77        3.09     13.32 o 
  -8  13   7       17.54       14.09      8.57 o 
  -7  13   7      291.40      283.20     20.24 o 
  -6  13   7      179.55      193.62     15.85 o 
  -5  13   7      667.95      658.23     24.68 o 
  -4  13   7      139.53      138.41     10.93 o 
  -3  13   7        1.58        2.65      4.31 o 
  -2  13   7       66.80       58.45     11.91 o 
  -1  13   7        3.57       -0.64      4.54 o 
   0  13   7       59.59       42.23      6.65 o 
   1  13   7       38.24       44.52      8.17 o 
   2  13   7       41.82       40.96      8.86 o 
   3  13   7      164.81      170.57     18.14 o 
   4  13   7        1.60       -4.34      9.41 o 
   5  13   7       55.47       48.20     15.52 o 
   6  13   7        9.18       19.15     16.05 o 
 -11  14   7      100.07       84.14     14.97 o 
 -10  14   7        0.63       23.26     10.63 o 
  -9  14   7        7.42       23.06     10.03 o 
  -8  14   7       45.76       17.23     17.18 o 
  -7  14   7      451.53      422.40     21.57 o 
  -6  14   7      280.66      278.90     18.14 o 
  -5  14   7      119.28      114.76     12.92 o 
  -4  14   7      199.08      198.68     12.90 o 
  -3  14   7     2878.04     2720.77     43.97 o 
  -2  14   7        0.66       -1.67      4.93 o 
  -1  14   7      337.95      314.76     26.20 o 
   0  14   7      483.82      436.12     24.01 o 
   1  14   7        8.54       13.78      8.57 o 
   2  14   7       16.12       25.29      7.57 o 
   3  14   7      238.76      223.66     15.29 o 
   4  14   7       34.86       32.19     17.59 o 
   5  14   7      230.49      206.06     19.70 o 
 -11  15   7       88.17      110.48     16.06 o 
 -10  15   7       43.37       51.43     20.04 o 
  -9  15   7       12.18       13.77     14.54 o 
  -8  15   7       31.36       21.03      9.89 o 
  -7  15   7        9.49       14.51     17.88 o 
  -6  15   7      515.73      476.83     21.52 o 
  -5  15   7      417.30      420.53     19.20 o 
  -4  15   7      466.65      457.97     22.03 o 
  -3  15   7      320.18      317.23     14.18 o 
  -2  15   7      259.64      224.82     15.74 o 
  -1  15   7       48.88       41.39      9.16 o 
   0  15   7      156.42      123.19     15.94 o 
   1  15   7      311.50      286.37     22.29 o 
   2  15   7       17.95        8.46     10.35 o 
   3  15   7      195.13      192.07     13.38 o 
   4  15   7       34.32        9.99     19.82 o 
   5  15   7       29.02       21.57     20.07 o 
 -11  16   7      177.38      234.50     44.95 o 
 -10  16   7       14.90        7.47     22.26 o 
  -9  16   7      289.88      334.24     30.64 o 
  -8  16   7        4.63       -3.75     11.30 o 
  -7  16   7       10.10       20.62      9.14 o 
  -6  16   7      881.44      867.38     38.49 o 
  -5  16   7      784.31      758.15     25.59 o 
  -4  16   7       39.79       25.49      7.10 o 
  -3  16   7      729.70      658.47     27.25 o 
  -2  16   7       32.87       55.67      9.48 o 
  -1  16   7      215.98      201.66     17.24 o 
   0  16   7       21.38       30.53     10.95 o 
   1  16   7       71.28       48.25     12.53 o 
   2  16   7      124.90      141.18     18.66 o 
   3  16   7      375.15      417.73     49.03 o 
   4  16   7        5.92       -4.78     11.73 o 
   5  16   7        0.66      -14.99     14.99 o 
 -10  17   7        0.28       -3.29     10.21 o 
  -9  17   7       34.40       26.99     11.20 o 
  -8  17   7      158.81      160.05     18.06 o 
  -7  17   7       17.87       15.11      8.52 o 
  -6  17   7       84.15       87.65     13.44 o 
  -5  17   7       12.72        9.37      7.68 o 
  -4  17   7       23.89       23.92      7.28 o 
  -3  17   7        0.11        6.31      5.37 o 
  -2  17   7      241.83      230.47     15.96 o 
  -1  17   7      301.08      296.45     16.98 o 
   0  17   7        2.32        1.85     10.20 o 
   1  17   7        7.18       -3.82      8.96 o 
   2  17   7        3.21       -3.75     10.23 o 
   3  17   7       66.31       42.44     14.66 o 
   4  17   7       17.01       15.35     15.46 o 
   5  17   7       47.28       84.00     26.06 o 
 -10  18   7        8.33       10.97     11.19 o 
  -9  18   7       38.16       10.15     10.94 o 
  -8  18   7      316.72      352.30     25.63 o 
  -7  18   7        2.60       19.63     11.31 o 
  -6  18   7      156.57      165.76     23.57 o 
  -5  18   7      741.52      743.56     26.40 o 
  -4  18   7      102.29      100.19     12.29 o 
  -3  18   7      118.73      134.07     11.69 o 
  -2  18   7        2.40       10.57      6.22 o 
  -1  18   7       68.97       71.64     18.18 o 
   0  18   7       13.30       18.51     11.32 o 
   1  18   7        7.77        9.13     10.39 o 
   2  18   7       46.21       59.82     15.20 o 
   3  18   7       17.17       -2.21     11.67 o 
   4  18   7       26.39       39.69     15.31 o 
 -10  19   7        0.49        5.90      9.46 o 
  -9  19   7       12.16       14.52     11.36 o 
  -8  19   7      160.74      208.03     20.84 o 
  -7  19   7      189.98      184.20     18.46 o 
  -6  19   7      112.00       89.35     12.88 o 
  -5  19   7       54.62       66.58     17.16 o 
  -4  19   7      208.99      216.61     15.27 o 
  -3  19   7       70.46       70.53      9.43 o 
  -2  19   7        0.02       -1.43      8.64 o 
  -1  19   7       34.81       33.69      8.42 o 
   0  19   7       67.77       75.35     10.96 o 
   1  19   7       22.56       28.08     12.39 o 
   2  19   7      231.31      222.01     24.12 o 
   3  19   7        3.56       10.96     11.92 o 
   4  19   7        8.70        5.54     13.48 o 
  -9  20   7        0.92       -6.03     13.93 o 
  -8  20   7       42.36       54.83     13.64 o 
  -7  20   7        3.14        2.56      9.95 o 
  -6  20   7      703.04      625.88     26.93 o 
  -5  20   7      622.41      614.77     29.63 o 
  -4  20   7      194.93      220.42     24.43 o 
  -3  20   7       32.53       36.31      8.69 o 
  -2  20   7      103.34      116.66     13.43 o 
  -1  20   7      102.89      101.28     12.71 o 
   0  20   7        2.44        5.62      8.12 o 
   1  20   7       62.36      107.96     18.14 o 
   2  20   7      204.76      254.50     26.19 o 
   3  20   7      218.33      247.74     26.77 o 
   4  20   7        4.49       -3.57     12.05 o 
  -9  21   7       63.90       80.04     14.88 o 
  -8  21   7       10.16       38.99     12.50 o 
  -7  21   7       17.74       31.27     25.87 o 
  -6  21   7        1.35        3.42     10.80 o 
  -5  21   7        1.98       16.02      8.89 o 
  -4  21   7      201.98      223.17     17.95 o 
  -3  21   7      174.13      150.44     19.96 o 
  -2  21   7      320.09      317.78     25.84 o 
  -1  21   7       99.62      117.32     18.12 o 
   0  21   7        6.63        6.28      6.20 o 
   1  21   7        7.92       11.71     11.78 o 
   2  21   7      109.39      116.11     20.03 o 
   3  21   7       11.34       19.90     13.82 o 
  -8  22   7      146.86      156.03     19.19 o 
  -7  22   7       46.05       59.09     12.97 o 
  -6  22   7       87.20       98.35     14.84 o 
  -5  22   7      221.64      251.95     24.88 o 
  -4  22   7       71.19       93.57     33.58 o 
  -3  22   7       49.89       86.24     23.05 o 
  -2  22   7      114.22      133.27     27.04 o 
  -1  22   7       57.95       42.52      9.54 o 
   0  22   7       19.25       20.92     20.11 o 
   1  22   7        1.12       -6.68      9.86 o 
   2  22   7        3.90        9.24     12.30 o 
   3  22   7        0.31       -4.28     16.38 o 
  -8  23   7       38.67       64.30     14.24 o 
  -7  23   7       80.82       70.97     14.47 o 
  -6  23   7      237.26      287.46     22.86 o 
  -5  23   7      153.83      155.49     16.94 o 
  -4  23   7       99.05      116.69     32.59 o 
  -3  23   7        0.01        4.62      5.30 o 
  -2  23   7       44.03       54.14      9.93 o 
  -1  23   7      102.84      120.95     14.29 o 
   0  23   7       13.72        6.40     17.25 o 
   1  23   7      210.73      234.36     35.85 o 
   2  23   7        0.84        1.01     18.21 o 
  -7  24   7      126.48      132.85     17.46 o 
  -6  24   7      260.46      262.59     32.63 o 
  -5  24   7       82.96      205.26     94.86 o 
  -4  24   7      151.94      195.89     20.85 o 
  -3  24   7      205.36      278.54     65.41 o 
  -2  24   7        4.07        8.41      7.14 o 
  -1  24   7       79.02       85.98     24.41 o 
   0  24   7       13.35       19.55     17.15 o 
   1  24   7        2.47      -13.56     14.10 o 
  -6  25   7      151.09      142.84     19.76 o 
  -5  25   7      376.08      557.17    134.28 o 
  -4  25   7      106.34      163.01     26.83 o 
  -3  25   7        2.53       20.24     15.06 o 
  -2  25   7      103.65      106.82     26.20 o 
  -1  25   7       14.93       -4.75     13.11 o 
   0  25   7        7.87       -9.49     15.70 o 
   1  25   7       82.38       93.15     26.87 o 
  -5  26   7       32.89        4.40     18.81 o 
  -3  26   7        0.14       28.76     16.65 o 
  -2  26   7       21.16       29.07     19.46 o 
  -1  26   7        7.13        3.34     15.87 o 
  -3  27   7       43.70       51.32     21.59 o 
 -13   0   8       13.34       29.01     21.74 o 
 -12   0   8       47.68       78.22     17.07 o 
 -11   0   8      323.23      303.17     20.96 o 
 -10   0   8      226.92      185.25     17.01 o 
  -9   0   8        0.30        1.71      7.00 o 
  -8   0   8       43.09       41.54      8.16 o 
  -7   0   8       50.82       52.31      8.02 o 
  -6   0   8      601.17      638.53     17.50 o 
  -5   0   8        0.58       -2.37      3.41 o 
  -4   0   8        6.09        0.91      3.69 o 
  -3   0   8      301.21      304.88     11.48 o 
  -2   0   8     1098.91     1051.86     19.85 o 
  -1   0   8      320.81      322.63     13.81 o 
   0   0   8     7786.73     7361.07     83.91 o 
   1   0   8     2797.72     2613.78     82.92 o 
   2   0   8       13.68        3.19     12.11 o 
   3   0   8      263.61      307.01     36.82 o 
   4   0   8      273.97      282.38     37.86 o 
   5   0   8        2.63        8.70     15.53 o 
   6   0   8      145.41      204.06     36.68 o 
 -13   1   8      149.36      142.20     23.52 o 
 -12   1   8        7.55       18.11     10.59 o 
 -11   1   8      340.25      312.85     18.84 o 
 -10   1   8      254.05      250.95     13.62 o 
  -9   1   8        6.73        4.56      5.21 o 
  -8   1   8       34.26       33.54      5.33 o 
  -7   1   8     1550.74     1590.78     19.49 o 
  -6   1   8      460.27      456.01      9.86 o 
  -5   1   8      508.36      490.47      9.72 o 
  -4   1   8      323.67      324.62      8.93 o 
  -3   1   8       61.07       44.50      4.75 o 
  -2   1   8        5.64        4.42      3.55 o 
  -1   1   8      375.88      339.58     10.70 o 
   0   1   8      105.21      115.04      7.56 o 
   1   1   8      423.09      425.95     41.95 o 
   2   1   8      200.24      188.97     19.38 o 
   3   1   8      123.04      137.71     18.32 o 
   4   1   8       11.70       13.97     13.77 o 
   5   1   8       62.70       66.80     16.91 o 
   6   1   8      100.36      105.57     20.81 o 
 -13   2   8       86.04       52.45     13.84 o 
 -12   2   8      235.90      263.99     18.50 o 
 -11   2   8      232.25      208.82     19.30 o 
 -10   2   8       19.91       20.39      6.99 o 
  -9   2   8        3.85        2.02      5.62 o 
  -8   2   8      545.94      540.34     14.07 o 
  -7   2   8     1434.77     1425.20     18.27 o 
  -6   2   8       98.87      102.23      5.97 o 
  -5   2   8      357.98      328.47      7.53 o 
  -4   2   8      466.44      488.18      9.60 o 
  -3   2   8      248.00      255.21      8.74 o 
  -2   2   8     1677.21     1647.84     21.43 o 
  -1   2   8       30.64       41.47      5.08 o 
   0   2   8        0.03        1.74      3.83 o 
   1   2   8       11.38        8.95      8.86 o 
   2   2   8      103.12       91.24     21.65 o 
   3   2   8      178.49      142.19     19.51 o 
   4   2   8      101.58       91.33     16.67 o 
   5   2   8        8.57        2.49     12.66 o 
   6   2   8        8.61      -12.46     31.24 o 
 -13   3   8       69.68       94.93     19.43 o 
 -12   3   8      100.19       78.57     12.16 o 
 -11   3   8      264.62      240.03     17.66 o 
 -10   3   8       10.21       14.57      6.64 o 
  -9   3   8        0.72        2.80      5.84 o 
  -8   3   8      521.98      500.01     14.68 o 
  -7   3   8       75.57       80.58      7.09 o 
  -6   3   8      919.83      883.83     13.46 o 
  -5   3   8      213.88      235.60      7.18 o 
  -4   3   8       38.74       49.45      3.61 o 
  -3   3   8      629.35      618.07     12.34 o 
  -2   3   8      357.65      346.10      8.39 o 
  -1   3   8        3.53        5.44      3.85 o 
   0   3   8        2.36        6.64      3.83 o 
   1   3   8      125.09      164.81     17.28 o 
   2   3   8      191.86      212.56     20.62 o 
   3   3   8        0.42       -2.75     19.67 o 
   4   3   8      166.55      149.32     20.18 o 
   5   3   8        1.94      -11.88     15.41 o 
   6   3   8       39.41       29.89     15.89 o 
 -13   4   8       53.37       62.46     16.93 o 
 -12   4   8        0.90       20.49      9.34 o 
 -11   4   8       10.28       -2.09      7.27 o 
 -10   4   8       31.93       19.37      8.04 o 
  -9   4   8       49.10       44.26      8.21 o 
  -8   4   8        6.28        8.70      4.65 o 
  -7   4   8      211.34      191.02      8.77 o 
  -6   4   8      712.52      681.36     13.43 o 
  -5   4   8      447.21      457.99      9.22 o 
  -4   4   8      765.98      763.47     10.62 o 
  -3   4   8        1.69        1.92      3.63 o 
  -2   4   8      279.72      273.03      8.38 o 
  -1   4   8      171.16      202.05      8.73 o 
   0   4   8       47.87       47.84      5.26 o 
   1   4   8      450.97      426.17     50.92 o 
   2   4   8      363.96      359.60     22.59 o 
   3   4   8       31.80        1.07     19.35 o 
   4   4   8       17.13       -2.03      9.74 o 
   5   4   8      370.59      387.95     28.03 o 
   6   4   8        2.57        7.13     11.10 o 
 -13   5   8        6.64       12.81      8.45 o 
 -12   5   8      201.54      225.24     22.74 o 
 -11   5   8        3.50        3.01     17.17 o 
 -10   5   8        0.04       -4.00     10.37 o 
  -9   5   8      611.87      609.94     29.05 o 
  -8   5   8      855.58      796.54     16.29 o 
  -7   5   8      447.85      430.50     11.24 o 
  -6   5   8      295.60      318.99      8.65 o 
  -5   5   8       53.43       70.81      4.81 o 
  -4   5   8       85.58       83.32      4.32 o 
  -3   5   8      144.63      169.79      8.86 o 
  -2   5   8       13.79       25.25      4.18 o 
  -1   5   8       10.53        6.39      3.77 o 
   0   5   8     1562.60     1474.74     22.50 o 
   1   5   8      139.87      152.82      9.63 o 
   2   5   8      509.08      467.22     42.71 o 
   3   5   8        0.94       11.25      8.81 o 
   4   5   8       25.05        7.65     17.55 o 
   5   5   8        1.86        1.63     10.90 o 
   6   5   8       31.38       12.42     12.79 o 
 -13   6   8        0.00       -3.22     13.17 o 
 -12   6   8       60.21       39.31     12.20 o 
 -11   6   8      304.68      291.12     26.38 o 
 -10   6   8      217.48      226.68     23.08 o 
  -9   6   8       53.04       41.25     10.27 o 
  -8   6   8       54.50       58.03      6.97 o 
  -7   6   8       17.95       14.22      4.56 o 
  -6   6   8       50.35       46.37      4.83 o 
  -5   6   8       50.48       61.25      5.09 o 
  -4   6   8        1.00        4.87      3.06 o 
  -3   6   8        3.46        5.34      2.92 o 
  -2   6   8      100.90      117.37      6.74 o 
  -1   6   8      976.51      870.28     14.76 o 
   0   6   8       81.43       64.83      7.43 o 
   1   6   8      183.38      165.95     10.12 o 
   2   6   8      286.42      275.09     20.44 o 
   3   6   8       19.82       16.27     10.60 o 
   4   6   8       41.35       27.39     12.67 o 
   5   6   8       96.37      117.93     20.14 o 
   6   6   8        0.38       -3.12     10.90 o 
 -13   7   8        1.53       34.58     13.58 o 
 -12   7   8      162.92      161.40     19.87 o 
 -11   7   8        9.41       20.53     10.98 o 
 -10   7   8       20.16       32.70     10.36 o 
  -9   7   8      181.81      168.92     16.77 o 
  -8   7   8      241.25      229.04     12.53 o 
  -7   7   8     1483.20     1355.23     22.54 o 
  -6   7   8       44.36       35.56      6.59 o 
  -5   7   8        0.00        0.63      2.29 o 
  -4   7   8      124.08      124.18      5.35 o 
  -3   7   8        0.07        0.79      3.37 o 
  -2   7   8        0.32       -1.22      3.80 o 
  -1   7   8      140.28      171.20      8.11 o 
   0   7   8      556.54      501.32     15.29 o 
   1   7   8      661.64      577.17     16.99 o 
   2   7   8        0.89       -1.87      6.70 o 
   3   7   8      213.62      198.36     16.28 o 
   4   7   8       58.22       84.74     13.04 o 
   5   7   8      104.76      100.87     19.93 o 
   6   7   8       63.70       15.71     16.10 o 
 -12   8   8       22.60       17.06     11.26 o 
 -11   8   8        3.92        5.71      9.61 o 
 -10   8   8       36.10       45.83     11.38 o 
  -9   8   8       17.74       25.62      9.75 o 
  -8   8   8       69.44       86.71      9.72 o 
  -7   8   8      461.81      444.03     15.00 o 
  -6   8   8      184.07      186.06     12.51 o 
  -5   8   8      449.89      412.09     12.79 o 
  -4   8   8      120.92      127.67      8.47 o 
  -3   8   8      407.28      406.51     12.76 o 
  -2   8   8      125.02      118.68      7.75 o 
  -1   8   8     1095.51      970.03     16.15 o 
   0   8   8      199.90      176.69      9.55 o 
   1   8   8       29.88       18.86      6.17 o 
   2   8   8      121.23      134.91     15.36 o 
   3   8   8        9.18        6.22      8.04 o 
   4   8   8       15.55        0.82      6.03 o 
   5   8   8       13.68       29.61     10.97 o 
   6   8   8        4.03       17.28      9.26 o 
 -12   9   8       86.12      112.55     16.86 o 
 -11   9   8      100.17      118.63     17.09 o 
 -10   9   8       97.63      121.71     15.92 o 
  -9   9   8       62.21       55.10     11.39 o 
  -8   9   8       85.13       88.72     18.92 o 
  -7   9   8      592.46      553.40     22.19 o 
  -6   9   8        8.18        7.68      4.52 o 
  -5   9   8       29.21       21.13      5.13 o 
  -4   9   8        6.67        5.78      3.58 o 
  -3   9   8     1337.16     1262.20     22.29 o 
  -2   9   8      369.72      335.63     25.37 o 
  -1   9   8      372.25      336.60      9.98 o 
   0   9   8      847.98      721.19     17.18 o 
   1   9   8       19.16       10.72      3.90 o 
   2   9   8       41.40       34.91      8.39 o 
   3   9   8      220.70      217.25     17.24 o 
   4   9   8        6.40       -7.56      7.56 o 
   5   9   8        3.38       20.77     10.00 o 
   6   9   8        0.07       29.71     10.73 o 
 -12  10   8      139.81      159.93     19.47 o 
 -11  10   8       87.38       39.25     23.88 o 
 -10  10   8       15.55       15.71      9.41 o 
  -9  10   8       24.72       27.59      9.91 o 
  -8  10   8        7.68       10.65      7.77 o 
  -7  10   8      956.93      876.57     27.91 o 
  -6  10   8      469.33      462.30     19.66 o 
  -5  10   8       43.44       49.20      7.05 o 
  -4  10   8      630.03      620.09     13.65 o 
  -3  10   8      964.39      918.85     20.73 o 
  -2  10   8      459.23      403.49     18.43 o 
  -1  10   8      113.79       86.74      7.26 o 
   0  10   8      838.11      662.82     17.47 o 
   1  10   8      350.74      278.95     11.25 o 
   2  10   8        4.05       -2.55      6.88 o 
   3  10   8       14.86       29.93      8.79 o 
   4  10   8       42.84       61.33     16.31 o 
   5  10   8       38.92       49.23     25.82 o 
   6  10   8       62.93       59.13     16.48 o 
 -12  11   8       11.17       21.92     11.86 o 
 -11  11   8        1.90       -4.12      8.68 o 
 -10  11   8       96.82      125.35     16.43 o 
  -9  11   8      151.70      138.14     15.73 o 
  -8  11   8        0.82        4.87     14.38 o 
  -7  11   8      339.88      350.37     36.03 o 
  -6  11   8      177.45      182.48     14.92 o 
  -5  11   8      889.19      842.25     24.47 o 
  -4  11   8      158.74      182.64     11.12 o 
  -3  11   8        0.02        5.52      3.50 o 
  -2  11   8      451.92      427.62     14.73 o 
  -1  11   8      235.71      213.19      9.99 o 
   0  11   8       28.07       26.67      6.11 o 
   1  11   8        0.16       -3.07      6.61 o 
   2  11   8        0.00       -6.30      6.30 o 
   3  11   8        5.77       14.65      8.29 o 
   4  11   8      284.52      303.69     19.88 o 
   5  11   8        8.17        9.99     13.83 o 
 -12  12   8       99.46      145.89     19.48 o 
 -11  12   8      103.12      119.00     18.65 o 
 -10  12   8        7.22       19.38     13.90 o 
  -9  12   8      215.13      231.91     20.00 o 
  -8  12   8      781.41      735.87     27.82 o 
  -7  12   8     1342.73     1310.34     34.95 o 
  -6  12   8       10.11       15.82      7.25 o 
  -5  12   8        2.30        7.78      4.38 o 
  -4  12   8      138.60      138.04     10.80 o 
  -3  12   8      192.15      186.84     10.15 o 
  -2  12   8       15.26       12.68      5.50 o 
  -1  12   8     1724.95     1574.19     31.24 o 
   0  12   8        1.32        0.87      5.73 o 
   1  12   8      103.14      109.67     15.16 o 
   2  12   8      367.23      318.42     24.20 o 
   3  12   8       34.60       51.33     12.87 o 
   4  12   8      279.55      292.02     34.47 o 
   5  12   8       98.90       95.42     17.05 o 
 -12  13   8       17.46       32.12     10.84 o 
 -11  13   8       57.40       59.10     15.92 o 
 -10  13   8       34.18       40.80     11.54 o 
  -9  13   8       16.76       14.86      8.33 o 
  -8  13   8      135.84      166.18     24.75 o 
  -7  13   8      107.47       97.56     12.39 o 
  -6  13   8      452.39      477.58     20.73 o 
  -5  13   8     2629.91     2484.08     40.57 o 
  -4  13   8       35.33       36.99      9.90 o 
  -3  13   8      145.86      162.85     14.47 o 
  -2  13   8       82.06       83.81      7.81 o 
  -1  13   8        0.36        0.67      5.36 o 
   0  13   8       91.98       69.93      9.26 o 
   1  13   8      206.47      190.52     14.03 o 
   2  13   8       40.59       26.69     12.23 o 
   3  13   8      214.54      184.91     25.71 o 
   4  13   8       81.06      109.58     16.85 o 
   5  13   8      100.00      136.79     23.49 o 
 -11  14   8        8.00       -0.56     18.22 o 
 -10  14   8      245.24      243.28     30.82 o 
  -9  14   8        4.70       16.69      9.60 o 
  -8  14   8      197.28      180.55     17.56 o 
  -7  14   8        2.33        5.00      9.38 o 
  -6  14   8      700.52      676.02     24.49 o 
  -5  14   8     1720.02     1654.59     35.18 o 
  -4  14   8      984.13      911.03     28.72 o 
  -3  14   8      104.63       94.17     11.87 o 
  -2  14   8       74.20       68.46      8.80 o 
  -1  14   8       31.49       25.77      5.96 o 
   0  14   8      212.03      186.79     12.49 o 
   1  14   8       24.82       21.46      7.35 o 
   2  14   8       36.09       28.95     11.02 o 
   3  14   8       12.08        9.91     10.39 o 
   4  14   8       24.43       51.80     16.07 o 
   5  14   8      152.63      172.63     19.52 o 
 -11  15   8       19.04       13.62     12.93 o 
 -10  15   8       18.53       12.93      9.49 o 
  -9  15   8        1.56        6.57      9.12 o 
  -8  15   8      101.90      101.05     14.39 o 
  -7  15   8        7.88       21.94      9.41 o 
  -6  15   8      209.77      222.16     17.63 o 
  -5  15   8      111.59      102.38     11.02 o 
  -4  15   8       28.79       27.80      8.23 o 
  -3  15   8       20.24       12.39      7.53 o 
  -2  15   8       61.49       62.95      8.33 o 
  -1  15   8       37.26       40.38     11.18 o 
   0  15   8       10.27       11.06      9.66 o 
   1  15   8       19.73        7.27      6.36 o 
   2  15   8       24.89       35.56      8.44 o 
   3  15   8       22.33       24.93     10.61 o 
   4  15   8        4.24       18.23     18.31 o 
 -11  16   8       26.11       42.47     14.19 o 
 -10  16   8       24.37       42.47     12.85 o 
  -9  16   8        0.92        6.44      8.86 o 
  -8  16   8      144.37      133.86     16.27 o 
  -7  16   8      351.81      320.09     20.22 o 
  -6  16   8      768.43      755.92     26.82 o 
  -5  16   8       22.80       27.55      7.39 o 
  -4  16   8      317.59      322.91     18.16 o 
  -3  16   8       54.98       73.32     11.56 o 
  -2  16   8       12.84        5.39      7.88 o 
  -1  16   8        0.45       -6.64      7.89 o 
   0  16   8       45.10       53.70     21.77 o 
   1  16   8       71.53       79.10     15.49 o 
   2  16   8        3.39       12.48     11.26 o 
   3  16   8        7.05       12.52     17.78 o 
   4  16   8      273.06      296.96     42.70 o 
 -11  17   8        3.10       28.59     19.26 o 
 -10  17   8       11.17       31.33     11.42 o 
  -9  17   8       32.59       34.64     12.43 o 
  -8  17   8      373.47      396.30     33.85 o 
  -7  17   8      222.01      212.69     19.28 o 
  -6  17   8       42.43       36.69     11.24 o 
  -5  17   8      539.83      487.12     21.32 o 
  -4  17   8       76.87       84.01     16.55 o 
  -3  17   8       98.50       88.45     12.57 o 
  -2  17   8      296.41      319.90     17.16 o 
  -1  17   8       88.39       99.26     12.39 o 
   0  17   8      466.93      464.80     26.69 o 
   1  17   8      215.13      241.31     23.70 o 
   2  17   8      103.37       99.45     17.76 o 
   3  17   8       41.32       53.30     23.26 o 
   4  17   8        0.09      -10.77     15.21 o 
 -10  18   8      163.61      172.79     42.92 o 
  -9  18   8      257.96      268.63     22.67 o 
  -8  18   8        0.39        7.86      9.91 o 
  -7  18   8       11.74        0.52     11.47 o 
  -6  18   8      644.16      633.76     26.17 o 
  -5  18   8     1515.31     1478.35     53.78 o 
  -4  18   8       78.59       70.35     11.61 o 
  -3  18   8        1.95       -1.29      7.10 o 
  -2  18   8      147.80      136.10     13.76 o 
  -1  18   8      686.53      653.21     24.57 o 
   0  18   8        9.92       18.06     20.68 o 
   1  18   8       22.61       18.99     11.64 o 
   2  18   8       11.85       -7.52     10.80 o 
   3  18   8      133.23      123.12     29.91 o 
   4  18   8        1.01       -3.18     14.99 o 
 -10  19   8       24.60       13.63     12.26 o 
  -9  19   8       16.77       27.10     12.19 o 
  -8  19   8       79.11       99.41     15.56 o 
  -7  19   8        3.57       18.63      9.72 o 
  -6  19   8      349.14      375.31     21.51 o 
  -5  19   8      306.30      338.77     19.40 o 
  -4  19   8       74.65       77.01     11.92 o 
  -3  19   8       83.47       67.87     18.52 o 
  -2  19   8       11.47       17.38      6.85 o 
  -1  19   8      138.60      162.15     15.31 o 
   0  19   8       36.17       18.29     12.19 o 
   1  19   8      161.05      153.72     30.39 o 
   2  19   8       15.48       18.05     13.01 o 
   3  19   8        4.47       16.62     17.44 o 
  -9  20   8        0.00       18.22     11.18 o 
  -8  20   8        0.73       -8.38      8.38 o 
  -7  20   8       39.92       26.20     11.07 o 
  -6  20   8       11.49        4.61      8.24 o 
  -5  20   8        1.21       -5.25      7.05 o 
  -4  20   8        0.36        2.08      8.10 o 
  -3  20   8       42.62       62.31     23.05 o 
  -2  20   8       74.98       68.01     12.10 o 
  -1  20   8       36.72       34.40      9.14 o 
   0  20   8       13.24       18.35      8.14 o 
   1  20   8        1.76      -11.80     11.80 o 
   2  20   8       47.93       39.61     15.66 o 
   3  20   8        4.07       26.12     19.89 o 
  -9  21   8        5.10       18.22     13.89 o 
  -8  21   8       18.89        8.28     15.85 o 
  -7  21   8       15.34       22.15     13.75 o 
  -6  21   8      391.96      409.76     28.05 o 
  -5  21   8        0.95        8.91      9.81 o 
  -4  21   8       71.28       73.44     15.80 o 
  -3  21   8        0.15       -0.02      5.78 o 
  -2  21   8      153.91      143.07     15.10 o 
  -1  21   8       54.82       54.92     14.08 o 
   0  21   8       14.46       20.52      8.95 o 
   1  21   8        4.87       19.52     13.05 o 
   2  21   8       51.92       65.30     21.85 o 
  -8  22   8       26.12       56.24     16.76 o 
  -7  22   8        9.27       -7.75     14.51 o 
  -6  22   8      507.33      483.02     25.10 o 
  -5  22   8       97.55       97.97     34.11 o 
  -4  22   8        8.69       41.09     15.25 o 
  -3  22   8        5.00       13.28     10.38 o 
  -2  22   8       19.48       20.66      8.30 o 
  -1  22   8      141.96      196.13     39.37 o 
   0  22   8       34.21       43.32     10.75 o 
   1  22   8       18.32       32.44     10.14 o 
   2  22   8       55.76       76.12     22.32 o 
  -8  23   8        0.05      -10.73     16.22 o 
  -7  23   8      248.99      257.59     23.08 o 
  -6  23   8       24.18       30.40     12.24 o 
  -5  23   8        0.00       64.60     17.57 o 
  -4  23   8       74.69       90.53     18.17 o 
  -3  23   8        0.19       12.28      8.07 o 
  -2  23   8      143.07      134.77     14.89 o 
  -1  23   8        0.25       -3.75      4.60 o 
   0  23   8       14.21       39.12     17.76 o 
   1  23   8        4.09        9.03      5.29 o 
  -7  24   8       26.66       41.68     12.38 o 
  -6  24   8       20.28       19.27     11.51 o 
  -5  24   8       30.43      109.54     20.27 o 
  -4  24   8       21.60       17.76      9.86 o 
  -3  24   8       24.81        4.69     10.55 o 
  -2  24   8       25.24       53.51     21.06 o 
  -1  24   8       56.42       97.65     12.67 o 
   0  24   8        2.65       -8.39     13.79 o 
  -5  25   8      110.69      121.76     23.16 o 
  -3  25   8        0.03        7.84      8.84 o 
  -2  25   8        0.21       -2.72     14.89 o 
  -1  25   8       70.24       79.28     25.59 o 
  -4  26   8       91.93       94.81     23.70 o 
  -3  26   8       82.31      118.26     27.07 o 
  -2  26   8        1.96        0.75     15.72 o 
 -13   1   9       11.64        2.25     13.51 o 
 -12   1   9       19.52       15.22      8.83 o 
 -11   1   9        0.51       18.29      6.88 o 
 -10   1   9       11.27       13.44      6.80 o 
  -9   1   9      195.17      186.98     12.69 o 
  -8   1   9     1099.94     1021.74     19.85 o 
  -7   1   9       16.19       15.13      4.57 o 
  -6   1   9      688.89      672.40     13.17 o 
  -5   1   9      245.39      236.46      8.01 o 
  -4   1   9        2.38        5.53      2.65 o 
  -3   1   9       10.71       21.03      4.80 o 
  -2   1   9     3110.87     2918.52     32.85 o 
  -1   1   9       49.18       40.63      5.55 o 
   0   1   9      664.47      611.58     27.04 o 
   1   1   9       17.02       13.83      9.11 o 
   2   1   9      165.88      144.74     18.78 o 
   3   1   9        0.32       17.59     11.59 o 
   4   1   9       13.99       19.99     13.30 o 
   5   1   9      127.32      141.81     22.61 o 
   6   1   9       81.05       76.51     19.94 o 
 -13   2   9      306.80      353.94     26.81 o 
 -12   2   9       69.67       61.03     11.19 o 
 -11   2   9      125.02      139.01     14.19 o 
 -10   2   9      247.63      314.34     17.55 o 
  -9   2   9      228.15      220.07     13.55 o 
  -8   2   9       31.85       27.36      5.92 o 
  -7   2   9     1076.31      938.39     14.86 o 
  -6   2   9       77.15       63.35      5.15 o 
  -5   2   9        8.40       15.10      3.35 o 
  -4   2   9      148.33      125.28      6.33 o 
  -3   2   9       52.89       55.57      5.75 o 
  -2   2   9       19.74       17.70      5.13 o 
  -1   2   9      737.44      650.60     15.10 o 
   0   2   9     1143.63     1022.05     25.23 o 
   1   2   9       96.10      101.56     16.60 o 
   2   2   9      197.80      178.57     20.26 o 
   3   2   9       73.22       58.81     14.65 o 
   4   2   9       18.94       18.17     12.79 o 
   5   2   9        0.04        2.60     12.38 o 
 -13   3   9       16.49       27.67     12.88 o 
 -12   3   9      129.71      143.35     15.17 o 
 -11   3   9      114.19      147.82     14.68 o 
 -10   3   9        5.93        4.62      5.87 o 
  -9   3   9      240.49      243.69     14.22 o 
  -8   3   9       21.65       25.54      5.77 o 
  -7   3   9      764.62      694.42     12.83 o 
  -6   3   9       53.41       65.35      5.53 o 
  -5   3   9        0.30        5.00      2.51 o 
  -4   3   9       16.89       18.93      3.50 o 
  -3   3   9     2078.28     2006.54     24.66 o 
  -2   3   9      430.08      423.11     12.74 o 
  -1   3   9       23.09       30.25      5.50 o 
   0   3   9      104.65      111.35      9.46 o 
   1   3   9       57.41       46.51     11.79 o 
   2   3   9       26.97       29.37     11.87 o 
   3   3   9       52.40       81.28     16.42 o 
   4   3   9       37.29       11.22     29.15 o 
   5   3   9       31.10       18.86     15.15 o 
 -13   4   9      332.31      332.20     25.89 o 
 -12   4   9      810.96      809.59     32.89 o 
 -11   4   9        8.55        3.45      8.53 o 
 -10   4   9       10.57       13.50      7.17 o 
  -9   4   9        1.02        1.64      5.64 o 
  -8   4   9      251.95      215.04     11.20 o 
  -7   4   9     1412.64     1347.30     18.79 o 
  -6   4   9       93.03      105.54      6.14 o 
  -5   4   9        0.06       -0.01      2.41 o 
  -4   4   9      455.74      452.16      9.74 o 
  -3   4   9      306.36      293.62     11.21 o 
  -2   4   9     1729.52     1602.21     25.57 o 
  -1   4   9      171.87      169.66      9.62 o 
   0   4   9      132.20      101.15      9.93 o 
   1   4   9       27.14       35.10      8.76 o 
   2   4   9       81.37      106.58     16.29 o 
   3   4   9       92.70       98.48     17.02 o 
   4   4   9       18.01       38.63     15.26 o 
   5   4   9        0.86       12.08     11.22 o 
 -13   5   9       91.45       95.35     15.18 o 
 -12   5   9       56.50       63.14     14.02 o 
 -11   5   9      110.03      121.16     16.07 o 
 -10   5   9        4.41       11.83     14.07 o 
  -9   5   9       11.83        9.84      7.06 o 
  -8   5   9        0.73        1.67      4.90 o 
  -7   5   9      157.45      153.73      8.24 o 
  -6   5   9      670.21      614.36     11.36 o 
  -5   5   9       47.43       49.61      4.57 o 
  -4   5   9      585.74      574.88     11.75 o 
  -3   5   9      141.87      157.39      9.27 o 
  -2   5   9      481.19      435.07     12.90 o 
  -1   5   9      307.74      292.25     12.78 o 
   0   5   9     1115.34      996.29     21.95 o 
   1   5   9      167.57      158.11     14.45 o 
   2   5   9        0.33       -3.15      8.82 o 
   3   5   9       92.21       94.05     33.32 o 
   4   5   9      120.16      150.27     21.44 o 
   5   5   9        2.60       -1.31     12.83 o 
 -13   6   9       94.90      115.92     19.62 o 
 -12   6   9       32.13       38.56     12.19 o 
 -11   6   9      294.16      331.94     23.84 o 
 -10   6   9       44.97       38.82     10.78 o 
  -9   6   9        1.24       -4.74      6.20 o 
  -8   6   9       10.16       10.05      5.70 o 
  -7   6   9      208.10      200.75     13.17 o 
  -6   6   9        7.19       18.15      5.27 o 
  -5   6   9      915.63      854.73     15.89 o 
  -4   6   9       37.32       26.64      3.99 o 
  -3   6   9       35.28       30.53      5.64 o 
  -2   6   9     1670.96     1544.17     23.98 o 
  -1   6   9      331.25      310.73     14.36 o 
   0   6   9        3.06       18.54      6.75 o 
   1   6   9      478.72      441.17     20.87 o 
   2   6   9       54.14       48.18     10.29 o 
   3   6   9        7.19        2.97      8.66 o 
   4   6   9      153.90      157.63     21.01 o 
   5   6   9      157.25      146.12     33.12 o 
 -13   7   9       26.22       46.19     16.28 o 
 -12   7   9       16.27       27.22     10.81 o 
 -11   7   9      121.39      146.16     17.59 o 
 -10   7   9       34.49       34.11     10.62 o 
  -9   7   9      119.73      105.26     14.10 o 
  -8   7   9       58.32       43.82      7.24 o 
  -7   7   9      922.59      842.19     22.85 o 
  -6   7   9        0.55        4.05      2.68 o 
  -5   7   9      146.11      132.54      8.90 o 
  -4   7   9      735.15      657.10     15.26 o 
  -3   7   9      292.25      282.37     10.71 o 
  -2   7   9       80.72       78.47      7.11 o 
  -1   7   9      654.31      584.76     14.62 o 
   0   7   9      200.04      163.66     10.35 o 
   1   7   9      199.78      160.77     25.33 o 
   2   7   9       26.50       20.53     12.57 o 
   3   7   9       16.15       32.72      9.98 o 
   4   7   9        0.12       -6.49     11.01 o 
   5   7   9       21.50       11.10     10.52 o 
 -12   8   9      114.31      121.27     17.20 o 
 -11   8   9       38.88       33.28     11.66 o 
 -10   8   9       55.39       39.32     11.25 o 
  -9   8   9        9.05       17.89      8.65 o 
  -8   8   9      281.48      267.30     23.22 o 
  -7   8   9       43.38       41.41      7.88 o 
  -6   8   9      122.57      118.21      9.49 o 
  -5   8   9      934.58      873.55     17.64 o 
  -4   8   9      671.18      608.02     14.82 o 
  -3   8   9        7.49        2.09      2.54 o 
  -2   8   9        3.43       10.15      4.48 o 
  -1   8   9      168.92      142.57     13.13 o 
   0   8   9       42.02       43.57      6.50 o 
   1   8   9       57.16       55.42      9.70 o 
   2   8   9       10.02       15.55      7.94 o 
   3   8   9       61.19       57.07     11.56 o 
   4   8   9        2.10       -4.79     10.49 o 
   5   8   9       45.52       42.93     12.38 o 
 -12   9   9        5.82       24.97     14.34 o 
 -11   9   9       41.75       46.38     12.86 o 
 -10   9   9       60.59       59.79     12.84 o 
  -9   9   9      147.70      177.38     16.85 o 
  -8   9   9        0.07       -5.60      6.09 o 
  -7   9   9        0.45       10.80      6.12 o 
  -6   9   9      217.86      207.55     20.06 o 
  -5   9   9       39.11       55.03      9.16 o 
  -4   9   9       56.73       53.38      6.22 o 
  -3   9   9        0.02        1.33      3.67 o 
  -2   9   9        7.20        6.59      5.76 o 
  -1   9   9       24.77       26.31      6.60 o 
   0   9   9        5.69       16.58      6.46 o 
   1   9   9      193.55      200.77     15.23 o 
   2   9   9      173.23      168.12     14.96 o 
   3   9   9       17.11        2.93      6.42 o 
   4   9   9       40.51       39.11     13.81 o 
   5   9   9       45.94       46.80     10.79 o 
 -12  10   9       11.29       12.89     14.53 o 
 -11  10   9       15.52       22.63     14.05 o 
 -10  10   9       25.05       29.39     11.05 o 
  -9  10   9       18.07       16.92      7.29 o 
  -8  10   9      451.15      486.81     55.80 o 
  -7  10   9       55.17       39.03     15.97 o 
  -6  10   9      465.70      426.05     16.36 o 
  -5  10   9      199.09      193.18     12.10 o 
  -4  10   9      524.98      475.15     16.16 o 
  -3  10   9      105.67       91.85      9.14 o 
  -2  10   9       15.54       11.99      4.38 o 
  -1  10   9      334.61      299.24     19.29 o 
   0  10   9       52.76       82.85     10.31 o 
   1  10   9       53.08       48.33     15.74 o 
   2  10   9       56.65       52.90     10.20 o 
   3  10   9       42.42       22.87      9.67 o 
   4  10   9      174.84      150.72     16.33 o 
   5  10   9        1.76        9.64     16.18 o 
 -12  11   9       36.81       58.90     21.08 o 
 -11  11   9      151.27      149.18     22.34 o 
 -10  11   9       81.91       94.62     18.28 o 
  -9  11   9       37.50       41.26     10.28 o 
  -8  11   9       70.54       76.55     11.84 o 
  -7  11   9       72.27       76.63     10.98 o 
  -6  11   9      395.22      390.95     16.00 o 
  -5  11   9      309.07      269.06     16.61 o 
  -4  11   9      879.27      765.49     20.77 o 
  -3  11   9        8.35        6.50      4.64 o 
  -2  11   9      263.26      227.31     11.97 o 
  -1  11   9      391.43      396.53     16.83 o 
   0  11   9     1122.83     1107.16     34.91 o 
   1  11   9       97.32      116.02     19.43 o 
   2  11   9        6.26       -6.59      6.59 o 
   3  11   9        6.09        9.54     10.19 o 
   4  11   9       69.94       90.20     17.27 o 
   5  11   9      115.90      122.07     18.12 o 
 -12  12   9        2.63       15.89      9.11 o 
 -11  12   9        8.22       36.68     16.21 o 
 -10  12   9      140.67      132.52     17.07 o 
  -9  12   9      233.67      238.56     19.98 o 
  -8  12   9        2.58       -2.56      7.12 o 
  -7  12   9       85.25       74.57     11.41 o 
  -6  12   9        3.97       16.78      9.74 o 
  -5  12   9      274.33      220.74     15.82 o 
  -4  12   9        8.17        4.27      3.36 o 
  -3  12   9        1.47        3.37      4.11 o 
  -2  12   9       10.96        5.21      5.82 o 
  -1  12   9       48.27       61.13      8.45 o 
   0  12   9      109.38      115.61     15.04 o 
   1  12   9       22.98       29.09     10.98 o 
   2  12   9        5.88        2.95      9.62 o 
   3  12   9      406.86      449.67     31.04 o 
   4  12   9       67.60      100.47     16.68 o 
 -12  13   9      126.64      159.39     24.80 o 
 -11  13   9        8.30        6.86      9.05 o 
 -10  13   9        5.20        9.50     10.90 o 
  -9  13   9       19.78       14.45      9.02 o 
  -8  13   9      429.86      408.06     34.73 o 
  -7  13   9      126.19      127.01     14.27 o 
  -6  13   9       98.25      103.16     12.64 o 
  -5  13   9      566.85      505.01     21.82 o 
  -4  13   9       59.96       64.93     10.73 o 
  -3  13   9      159.86      161.39     10.70 o 
  -2  13   9      999.86      932.43     25.98 o 
  -1  13   9      164.40      180.99     11.78 o 
   0  13   9       19.59       18.89      9.20 o 
   1  13   9       85.56      115.04     15.03 o 
   2  13   9        0.10        0.60     12.69 o 
   3  13   9      191.39      206.50     21.24 o 
   4  13   9        0.91       -4.27     16.11 o 
 -11  14   9       78.06       74.17     12.82 o 
 -10  14   9      101.79      108.34     15.65 o 
  -9  14   9       16.93       27.31      9.71 o 
  -8  14   9        5.72        4.79      8.50 o 
  -7  14   9        9.56       29.75      7.24 o 
  -6  14   9        1.40       -0.92      7.12 o 
  -5  14   9       10.56       29.69      8.05 o 
  -4  14   9      109.84       96.56     12.62 o 
  -3  14   9       37.00       31.29      8.27 o 
  -2  14   9        1.18        5.86      4.35 o 
  -1  14   9       57.45       78.32      9.20 o 
   0  14   9        7.56        1.02      9.04 o 
   1  14   9       29.62       35.03     11.72 o 
   2  14   9       86.41       81.64     18.85 o 
   3  14   9        0.13        4.76     10.38 o 
   4  14   9       68.73       99.48     16.15 o 
 -11  15   9      107.47      112.10     17.63 o 
 -10  15   9       53.73       58.13     12.59 o 
  -9  15   9      188.35      204.65     22.64 o 
  -8  15   9      128.33      134.68     15.78 o 
  -7  15   9      787.20      744.84     27.49 o 
  -6  15   9      513.29      466.12     28.01 o 
  -5  15   9     1118.26     1048.83     33.09 o 
  -4  15   9        2.38        0.94      6.44 o 
  -3  15   9      126.20      115.93     13.33 o 
  -2  15   9        6.91        9.66      5.77 o 
  -1  15   9       54.57       45.67     11.96 o 
   0  15   9       67.36       69.15     11.77 o 
   1  15   9      182.10      216.26     16.49 o 
   2  15   9        2.51        6.56      9.67 o 
   3  15   9       69.46       91.20     14.35 o 
   4  15   9       13.70       24.09     19.96 o 
 -11  16   9      166.74      219.02     34.92 o 
 -10  16   9        2.26        3.75     10.07 o 
  -9  16   9       22.97       14.10      9.76 o 
  -8  16   9      175.20      195.37     18.77 o 
  -7  16   9       32.12       45.76     10.92 o 
  -6  16   9        6.34       -0.82      9.58 o 
  -5  16   9       28.99       29.24      9.85 o 
  -4  16   9       57.04       72.41     11.98 o 
  -3  16   9      112.87       97.83     13.20 o 
  -2  16   9      128.05      151.62     14.18 o 
  -1  16   9       10.26       12.32      9.96 o 
   0  16   9       10.66        9.18     13.62 o 
   1  16   9      132.86       92.27     24.10 o 
   2  16   9       17.16        9.10     18.27 o 
   3  16   9      167.09      197.53     35.80 o 
 -10  17   9       19.52        5.28     11.64 o 
  -9  17   9        5.31        8.82     10.30 o 
  -8  17   9        6.66       14.30     17.16 o 
  -7  17   9      651.16      640.44     50.78 o 
  -6  17   9       33.69       51.84     15.82 o 
  -5  17   9       18.00       17.28      8.62 o 
  -4  17   9       92.27       98.13     13.43 o 
  -3  17   9      167.46      161.75     16.27 o 
  -2  17   9      149.73      175.87     16.02 o 
  -1  17   9       21.44       34.93     12.04 o 
   0  17   9        4.20        4.04     10.11 o 
   1  17   9       48.78       52.87     21.48 o 
   2  17   9      238.70      332.31     43.92 o 
   3  17   9       46.73       58.45     24.04 o 
 -10  18   9       16.40       41.99     24.00 o 
  -9  18   9       27.22       33.13     12.23 o 
  -8  18   9      137.68      134.19     16.51 o 
  -7  18   9      814.21      792.85     30.26 o 
  -6  18   9        0.08        6.58      8.79 o 
  -5  18   9       27.31       30.16      9.72 o 
  -4  18   9      227.86      213.07     18.84 o 
  -3  18   9      205.22      188.47     14.40 o 
  -2  18   9       32.66       44.36      9.60 o 
  -1  18   9        0.37        4.58      8.81 o 
   0  18   9       55.05       58.65     21.52 o 
   1  18   9        2.86       15.02     17.31 o 
   2  18   9       12.31       -1.26     14.81 o 
   3  18   9        2.70       15.07     18.11 o 
 -10  19   9        0.08       26.52     10.80 o 
  -9  19   9      113.73      101.34     19.86 o 
  -8  19   9      103.23      143.56     22.73 o 
  -7  19   9       71.19       74.42     18.01 o 
  -6  19   9        3.76       -1.51     13.34 o 
  -5  19   9       55.06       51.69     19.44 o 
  -4  19   9       14.33       18.54      8.69 o 
  -3  19   9       88.05      108.13     13.05 o 
  -2  19   9       18.81       11.49      9.11 o 
  -1  19   9      191.61      191.61     17.39 o 
   0  19   9      116.29      137.85     19.45 o 
   1  19   9       91.83      104.20     28.32 o 
   2  19   9        2.37       12.23     15.54 o 
  -9  20   9       10.38       17.19     11.08 o 
  -8  20   9        0.53       17.70     13.41 o 
  -7  20   9      118.59      107.15     19.95 o 
  -6  20   9      264.78      264.30     27.19 o 
  -5  20   9        3.31      -12.94     19.05 o 
  -4  20   9       33.29       44.40     10.53 o 
  -3  20   9        5.35       -0.38     10.24 o 
  -2  20   9       19.52       29.05      8.88 o 
  -1  20   9      243.38      297.30     22.22 o 
   0  20   9       46.70       72.22     20.41 o 
   1  20   9       14.95       49.51     22.85 o 
   2  20   9       70.66       84.38     25.80 o 
  -9  21   9      119.22      123.13     17.35 o 
  -8  21   9       10.83       11.28     10.47 o 
  -7  21   9      144.21      174.34     23.36 o 
  -6  21   9        9.68        6.58     11.19 o 
  -5  21   9       29.86       41.69     12.35 o 
  -4  21   9      297.02      319.91     38.42 o 
  -3  21   9       56.70       66.02     13.47 o 
  -2  21   9       16.83       17.69      7.87 o 
  -1  21   9       11.38       12.35     10.69 o 
   0  21   9       55.89       89.29     13.40 o 
   1  21   9       13.04        9.58     18.81 o 
  -8  22   9       14.26        7.03     12.26 o 
  -7  22   9      175.28      202.87     50.99 o 
  -6  22   9      161.73      216.61     24.41 o 
  -5  22   9        3.61       47.47     15.16 o 
  -4  22   9       11.82       11.64     31.75 o 
  -3  22   9      228.23      235.70     19.48 o 
  -2  22   9       81.45       90.51     13.19 o 
  -1  22   9        2.54       -0.86     10.35 o 
   0  22   9       52.19       55.91     11.04 o 
   1  22   9       12.84       38.94      9.77 o 
  -7  23   9        9.96       34.88     34.01 o 
  -6  23   9       52.44       56.96     16.06 o 
  -5  23   9       62.47      119.25     24.58 o 
  -4  23   9        0.01       13.09      8.23 o 
  -3  23   9       42.02       55.52     14.79 o 
  -2  23   9       90.31       82.74     12.07 o 
  -1  23   9      146.68      191.22     34.40 o 
   0  23   9      195.66      189.83     18.48 o 
  -6  24   9      238.47      298.60     39.16 o 
  -5  24   9      341.25      367.70     35.54 o 
  -4  24   9        0.04       26.18     15.38 o 
  -3  24   9       20.98       13.56      8.30 o 
  -2  24   9        8.63        0.96     10.76 o 
  -1  24   9       45.47       22.83      8.01 o 
  -4  25   9        0.77        7.28     14.25 o 
  -3  25   9        0.35        0.84     13.45 o 
  -2  25   9       14.75       -7.18     10.33 o 
 -13   0  10        5.54       28.54     22.22 o 
 -12   0  10       87.21       80.40     26.88 o 
 -11   0  10       64.51       44.02     32.30 o 
 -10   0  10     1025.90     1050.71     40.84 o 
  -9   0  10       20.07       27.74     11.75 o 
  -8   0  10      139.57      139.48     13.19 o 
  -7   0  10       16.20       16.19      6.73 o 
  -6   0  10     4316.85     3789.45     45.27 o 
  -5   0  10      195.58      184.12     10.93 o 
  -4   0  10      485.32      469.96     15.27 o 
  -3   0  10     2140.01     1985.13     36.57 o 
  -2   0  10    10869.88    10328.88    207.77 o 
  -1   0  10       29.66       40.34     14.19 o 
   0   0  10     1098.65     1064.99     52.95 o 
   1   0  10      300.68      267.76     33.79 o 
   2   0  10        1.72       -2.12     12.39 o 
   3   0  10       20.03       23.31     20.36 o 
   4   0  10      368.07      387.89     48.93 o 
   5   0  10       17.47       24.12     25.00 o 
 -13   1  10      163.59      144.23     23.41 o 
 -12   1  10       16.62       14.34     11.10 o 
 -11   1  10       39.93       32.81     12.18 o 
 -10   1  10      134.20      125.48     11.44 o 
  -9   1  10       12.64        6.15      7.28 o 
  -8   1  10       18.23       14.05      5.29 o 
  -7   1  10      871.07      718.05     16.20 o 
  -6   1  10       21.31       25.15      4.53 o 
  -5   1  10       58.35       53.80      5.18 o 
  -4   1  10      593.47      541.17     11.35 o 
  -3   1  10       58.40       56.84      6.41 o 
  -2   1  10      134.84      133.13      8.12 o 
  -1   1  10       48.10       55.30      9.13 o 
   0   1  10      308.73      290.19     22.91 o 
   1   1  10      445.03      387.15     24.78 o 
   2   1  10       51.51       45.36     13.99 o 
   3   1  10        5.47       -3.08     11.68 o 
   4   1  10       16.96       11.49     13.56 o 
   5   1  10       18.99        2.89     19.22 o 
 -13   2  10       88.05       53.34     25.92 o 
 -12   2  10        2.16        9.41      7.94 o 
 -11   2  10       12.53        8.04      6.69 o 
 -10   2  10       39.50       44.46     10.60 o 
  -9   2  10       37.36       47.21      6.75 o 
  -8   2  10       14.13       25.15      4.83 o 
  -7   2  10        5.19        8.58      6.66 o 
  -6   2  10        0.10       -0.92      3.40 o 
  -5   2  10       40.92       45.50      4.90 o 
  -4   2  10     1958.32     1751.13     20.71 o 
  -3   2  10        0.51        0.99      4.42 o 
  -2   2  10      145.16      152.45      8.51 o 
  -1   2  10       80.72      103.97      9.09 o 
   0   2  10      164.09      142.80     13.38 o 
   1   2  10       67.06       80.88     15.00 o 
   2   2  10      217.41      251.94     33.73 o 
   3   2  10        2.90       26.85     14.85 o 
   4   2  10       11.09       14.32     13.94 o 
   5   2  10       64.90       94.05     21.35 o 
 -13   3  10      432.97      416.87     32.21 o 
 -12   3  10       34.80       43.88     13.53 o 
 -11   3  10       34.52       54.98     12.21 o 
 -10   3  10       12.77       16.29      6.40 o 
  -9   3  10       94.04      102.53      8.94 o 
  -8   3  10       68.04       94.69      7.21 o 
  -7   3  10      563.64      506.86     14.44 o 
  -6   3  10      421.84      415.08     13.44 o 
  -5   3  10        8.56       12.15      3.49 o 
  -4   3  10      391.35      349.41      9.46 o 
  -3   3  10      697.34      703.73     16.82 o 
  -2   3  10      111.67      106.99      8.25 o 
  -1   3  10       67.70       78.08      8.10 o 
   0   3  10      127.41      125.82     12.60 o 
   1   3  10      350.76      330.52     25.11 o 
   2   3  10       34.07       31.75     22.26 o 
   3   3  10      109.27      120.46     19.89 o 
   4   3  10      132.77      138.36     40.18 o 
   5   3  10        4.33        5.56     32.67 o 
 -13   4  10        5.21       13.75     12.17 o 
 -12   4  10       77.36       73.81     16.59 o 
 -11   4  10        6.58       15.06      8.46 o 
 -10   4  10      178.77      206.15     21.72 o 
  -9   4  10      131.19      157.06     14.28 o 
  -8   4  10        3.85       11.18      4.59 o 
  -7   4  10      960.10      872.19     19.38 o 
  -6   4  10      451.23      439.89     11.63 o 
  -5   4  10      154.16      151.32      7.07 o 
  -4   4  10      223.57      222.21      8.68 o 
  -3   4  10     1062.52      963.52     19.63 o 
  -2   4  10       44.16       54.44      6.54 o 
  -1   4  10      356.27      333.87     13.53 o 
   0   4  10      264.64      260.09     17.38 o 
   1   4  10       49.14       49.68     10.35 o 
   2   4  10      332.29      338.50     26.41 o 
   3   4  10      302.86      338.75     30.16 o 
   4   4  10        2.27       12.36     12.12 o 
   5   4  10        4.42       12.89     11.69 o 
 -13   5  10        5.77       34.99     17.67 o 
 -12   5  10        8.12       14.28     10.17 o 
 -11   5  10       78.55      100.08     14.78 o 
 -10   5  10       36.43       44.90     10.52 o 
  -9   5  10        2.12       -4.85      8.32 o 
  -8   5  10       21.78       27.70     10.77 o 
  -7   5  10       15.38       11.32      4.41 o 
  -6   5  10      383.67      338.36     14.70 o 
  -5   5  10        7.20       11.06      2.95 o 
  -4   5  10      420.28      322.30      9.72 o 
  -3   5  10       11.46       11.96      5.12 o 
  -2   5  10      577.82      551.20     14.87 o 
  -1   5  10      522.58      554.04     16.97 o 
   0   5  10      251.20      244.37     16.17 o 
   1   5  10       46.90       24.64      8.97 o 
   2   5  10        0.66        5.10      8.71 o 
   3   5  10       27.65       21.45     10.30 o 
   4   5  10        2.56        8.86     10.56 o 
   5   5  10       10.97       38.97     28.54 o 
 -13   6  10      238.99      243.52     22.43 o 
 -12   6  10       11.27       16.12     10.28 o 
 -11   6  10        0.16       -7.18      7.91 o 
 -10   6  10      180.33      173.48     17.19 o 
  -9   6  10       59.38       52.35      7.86 o 
  -8   6  10       40.33       28.27      6.67 o 
  -7   6  10       31.71       35.40      6.08 o 
  -6   6  10        0.89       -7.20      7.38 o 
  -5   6  10      709.35      632.68     17.11 o 
  -4   6  10     1189.37     1003.35     17.99 o 
  -3   6  10       26.89       18.39      5.26 o 
  -2   6  10      182.72      198.33     10.19 o 
  -1   6  10       48.98       31.29      5.93 o 
   0   6  10        3.70        7.23     11.99 o 
   1   6  10      181.06      202.62     16.43 o 
   2   6  10      174.04      203.00     18.73 o 
   3   6  10      341.43      362.84     22.83 o 
   4   6  10       32.35       41.08     13.17 o 
 -13   7  10      150.77      159.67     19.36 o 
 -12   7  10        0.43       25.86     10.50 o 
 -11   7  10       25.28       22.40     10.47 o 
 -10   7  10       24.19       31.78     11.07 o 
  -9   7  10       22.88       25.87      7.35 o 
  -8   7  10      124.02      146.38     12.42 o 
  -7   7  10       86.62       98.29     11.25 o 
  -6   7  10       39.59       22.01      7.61 o 
  -5   7  10     1008.56      873.94     20.05 o 
  -4   7  10      135.21      104.95      8.23 o 
  -3   7  10      314.85      303.84     13.29 o 
  -2   7  10     1801.53     1681.50     26.21 o 
  -1   7  10        2.22       -0.49      5.93 o 
   0   7  10        5.82        4.04      6.56 o 
   1   7  10       37.18       28.81      8.86 o 
   2   7  10       53.62       51.44     10.38 o 
   3   7  10      133.89      165.49     33.94 o 
   4   7  10       11.17        2.96     18.81 o 
 -12   8  10      246.24      272.41     24.50 o 
 -11   8  10      103.24      121.84     17.21 o 
 -10   8  10      130.29      131.76     15.61 o 
  -9   8  10       42.71       41.70      9.80 o 
  -8   8  10      516.79      498.29     29.87 o 
  -7   8  10       93.18       64.97     14.06 o 
  -6   8  10        6.46        8.26      5.75 o 
  -5   8  10       20.17        9.76     10.41 o 
  -4   8  10      186.33      158.87     10.61 o 
  -3   8  10        3.24       -3.80      6.19 o 
  -2   8  10      846.54      722.41     23.07 o 
  -1   8  10       28.21       60.63      8.26 o 
   0   8  10       12.61       17.52      7.57 o 
   1   8  10        7.57        3.97      9.57 o 
   2   8  10      217.18      251.61     19.05 o 
   3   8  10      420.57      431.01     22.24 o 
   4   8  10        1.25       -6.53      8.31 o 
 -12   9  10      139.02      160.37     19.23 o 
 -11   9  10        0.06       11.71     11.41 o 
 -10   9  10        0.15       -4.80      9.02 o 
  -9   9  10      437.32      519.79     23.60 o 
  -8   9  10      129.87      132.38     13.81 o 
  -7   9  10       17.07       22.80     10.65 o 
  -6   9  10       51.70       27.71      6.79 o 
  -5   9  10        1.72        7.33      5.28 o 
  -4   9  10      239.78      167.42     16.14 o 
  -3   9  10      506.18      458.26     16.63 o 
  -2   9  10        6.76        0.56     18.61 o 
  -1   9  10        5.40        8.28      8.61 o 
   0   9  10      139.22      118.10     15.99 o 
   1   9  10       10.12       12.13     10.55 o 
   2   9  10       74.86       67.44     27.56 o 
   3   9  10        5.56       16.95      9.15 o 
   4   9  10      151.57      186.72     17.97 o 
 -12  10  10        8.65       17.83     13.97 o 
 -11  10  10       47.87       44.26     12.49 o 
 -10  10  10        0.81       -0.74      8.20 o 
  -9  10  10      297.00      265.92     20.96 o 
  -8  10  10      760.18      703.30     25.89 o 
  -7  10  10       21.82       18.76      9.33 o 
  -6  10  10      264.87      292.13     50.73 o 
  -5  10  10      989.87      890.87     25.37 o 
  -4  10  10      210.14      205.54     12.83 o 
  -3  10  10      109.50       96.25      8.80 o 
  -2  10  10       39.96        5.31      6.89 o 
  -1  10  10       33.28       24.29     10.26 o 
   0  10  10       21.56       31.19     11.46 o 
   1  10  10      108.49      133.13     19.67 o 
   2  10  10        3.02       -3.03     10.37 o 
   3  10  10        2.10       -2.67      9.45 o 
   4  10  10        4.16        6.73      7.87 o 
 -12  11  10      179.46      192.13     21.18 o 
 -11  11  10       33.19       46.49     12.53 o 
 -10  11  10      418.85      443.64     23.73 o 
  -9  11  10       15.51       16.52      7.03 o 
  -8  11  10       18.66       11.79      4.22 o 
  -7  11  10       93.64       98.00     20.66 o 
  -6  11  10      137.86      146.07     15.34 o 
  -5  11  10        8.95        2.83      5.83 o 
  -4  11  10        2.61        1.52      4.97 o 
  -3  11  10       43.33       53.41      6.53 o 
  -2  11  10        9.05        9.90      8.35 o 
  -1  11  10      394.00      384.81     36.36 o 
   0  11  10       34.86       23.03      9.11 o 
   1  11  10       32.87        5.70      5.22 o 
   2  11  10        0.23        3.87      6.49 o 
   3  11  10       73.90      115.10     29.59 o 
   4  11  10      251.38      227.63     22.71 o 
 -12  12  10       71.47       83.95     21.29 o 
 -11  12  10        5.65        9.43      6.01 o 
 -10  12  10        1.85       34.81     10.19 o 
  -9  12  10      326.10      346.71     21.61 o 
  -8  12  10        6.94        7.98      8.07 o 
  -7  12  10      112.36      106.99     17.45 o 
  -6  12  10       13.42       11.85      9.56 o 
  -5  12  10      200.30      154.59     15.42 o 
  -4  12  10        3.44       -1.52      6.61 o 
  -3  12  10      321.48      304.69     12.35 o 
  -2  12  10      117.96      151.19     21.43 o 
  -1  12  10        0.26       -0.91      4.66 o 
   0  12  10      101.80       98.09     17.57 o 
   1  12  10      168.27      163.39     18.78 o 
   2  12  10       42.03       33.35     13.61 o 
   3  12  10      101.73      127.24     18.84 o 
   4  12  10       15.89       26.61     18.23 o 
 -12  13  10       29.81       30.66     11.11 o 
 -11  13  10        5.49       29.94     10.33 o 
 -10  13  10        0.01       17.34      9.62 o 
  -9  13  10       15.96       22.75      9.20 o 
  -8  13  10      268.65      290.42     20.43 o 
  -7  13  10      194.96      226.30     24.37 o 
  -6  13  10      108.61      102.94     13.41 o 
  -5  13  10        6.07       10.66     10.29 o 
  -4  13  10      395.12      386.09     16.11 o 
  -3  13  10        0.44        4.51      3.60 o 
  -2  13  10       90.04       97.33     11.68 o 
  -1  13  10       86.96       71.58     11.11 o 
   0  13  10       27.29       31.80     10.58 o 
   1  13  10       59.47       88.00     15.20 o 
   2  13  10       15.08       23.18     11.87 o 
   3  13  10      153.49      171.68     20.14 o 
 -11  14  10        1.20       16.99      9.43 o 
 -10  14  10       18.32        9.15      9.36 o 
  -9  14  10       14.78       13.25     11.33 o 
  -8  14  10       98.23      131.11     20.39 o 
  -7  14  10      482.00      450.26     32.27 o 
  -6  14  10      412.45      396.12     26.01 o 
  -5  14  10       14.36       18.16      6.71 o 
  -4  14  10       44.27       58.75     13.94 o 
  -3  14  10        0.03        1.70      3.74 o 
  -2  14  10       41.28       34.51      8.40 o 
  -1  14  10        1.79       16.57     12.64 o 
   0  14  10       20.19       12.87      9.81 o 
   1  14  10        0.47       -4.39     10.08 o 
   2  14  10      140.34      194.63     20.30 o 
   3  14  10      228.27      262.52     22.73 o 
 -11  15  10       38.94       82.39     17.60 o 
 -10  15  10        8.44       10.95      9.14 o 
  -9  15  10       88.72      117.03     26.27 o 
  -8  15  10      129.62      136.19     21.05 o 
  -7  15  10        0.08       -1.70      6.65 o 
  -6  15  10        0.08       -0.02      8.41 o 
  -5  15  10      221.70      225.65     27.60 o 
  -4  15  10       31.23       17.49      8.05 o 
  -3  15  10       65.15       53.98     11.22 o 
  -2  15  10       15.76       14.32      6.41 o 
  -1  15  10        0.15        8.57      8.00 o 
   0  15  10       30.18       33.13     19.24 o 
   1  15  10       13.01       15.33     10.02 o 
   2  15  10      129.03      147.26     16.87 o 
   3  15  10       50.50       59.16     14.15 o 
 -11  16  10       24.91       40.27     16.08 o 
 -10  16  10        1.44       12.23      7.86 o 
  -9  16  10       25.54       26.74      9.46 o 
  -8  16  10      332.25      345.12     27.79 o 
  -7  16  10       88.60      120.01     18.20 o 
  -6  16  10       31.76       24.67     12.16 o 
  -5  16  10       30.33       30.65      8.52 o 
  -4  16  10       79.80       49.98     13.16 o 
  -3  16  10      168.20      181.94     14.14 o 
  -2  16  10        2.12        2.91      8.77 o 
  -1  16  10       29.96       25.45     17.53 o 
   0  16  10       24.46       24.82     18.54 o 
   1  16  10       10.46        1.88     16.09 o 
   2  16  10       19.56        7.05     17.65 o 
 -10  17  10       31.96       34.72     11.18 o 
  -9  17  10      165.45      150.58     17.68 o 
  -8  17  10        2.54       12.47     12.02 o 
  -7  17  10       47.59       33.43     12.78 o 
  -6  17  10       24.91       20.34     10.56 o 
  -5  17  10       11.55       35.11     18.37 o 
  -4  17  10       91.38       72.89     16.36 o 
  -3  17  10      136.46      160.25     13.89 o 
  -2  17  10       82.37       77.83     11.95 o 
  -1  17  10      349.21      329.17     41.44 o 
   0  17  10       44.90       36.58     21.56 o 
   1  17  10       21.97       30.46     19.23 o 
   2  17  10       22.56       58.44     22.89 o 
 -10  18  10       41.04       57.86     12.98 o 
  -9  18  10       61.74       81.64     18.81 o 
  -8  18  10       33.63       39.59     13.97 o 
  -7  18  10      111.92      127.59     20.51 o 
  -6  18  10       37.41       30.74     13.23 o 
  -5  18  10        0.49        4.15      7.82 o 
  -4  18  10        0.10        3.57     13.53 o 
  -3  18  10      280.90      333.68     19.93 o 
  -2  18  10       20.79       18.99      8.93 o 
  -1  18  10       81.18       92.06     17.61 o 
   0  18  10       34.25       39.72     19.43 o 
   1  18  10        6.21        4.31     17.61 o 
   2  18  10       38.30       55.03     24.54 o 
  -9  19  10       63.76       59.34     17.54 o 
  -8  19  10       52.79       81.91     34.62 o 
  -7  19  10       16.44       37.60     20.48 o 
  -6  19  10       54.59       36.52     14.89 o 
  -5  19  10      117.88       73.65     13.99 o 
  -4  19  10       22.55        8.26      8.63 o 
  -3  19  10       15.99       31.89      9.11 o 
  -2  19  10        0.00        3.32     18.80 o 
  -1  19  10       18.64       27.27     11.32 o 
   0  19  10       16.29        0.65     17.46 o 
   1  19  10       34.74       40.87     21.38 o 
  -9  20  10       76.77       77.74     23.93 o 
  -8  20  10       12.80       27.21     14.19 o 
  -7  20  10       30.18       40.90     15.28 o 
  -6  20  10       11.85        8.10      8.95 o 
  -5  20  10        7.05       -4.72      7.78 o 
  -4  20  10        4.74        3.33      8.46 o 
  -3  20  10       38.89       39.92     10.26 o 
  -2  20  10        2.21        4.32      6.19 o 
  -1  20  10        1.69       15.39     15.96 o 
   0  20  10        5.37       13.68      7.32 o 
   1  20  10       22.74       26.08     17.82 o 
  -8  21  10       16.02       56.92     17.75 o 
  -7  21  10       65.97       70.86     32.36 o 
  -6  21  10      108.95      144.61     26.43 o 
  -5  21  10       24.27       38.70     29.88 o 
  -4  21  10        5.16        1.67      6.69 o 
  -3  21  10       15.83       15.46      7.97 o 
  -2  21  10        1.87       16.10      7.67 o 
  -1  21  10        8.47       17.89      8.85 o 
   0  21  10       84.81       71.55     15.71 o 
  -8  22  10        0.21       26.03     30.18 o 
  -7  22  10       97.05      148.71     60.60 o 
  -6  22  10        1.62        1.24     12.10 o 
  -5  22  10       23.59       61.15     18.23 o 
  -4  22  10      113.63      123.35     14.70 o 
  -3  22  10      187.73      205.39     18.62 o 
  -2  22  10       61.49       49.48     12.38 o 
  -1  22  10       27.00       50.41     19.03 o 
  -7  23  10        4.67       41.39     26.77 o 
  -6  23  10       10.80       34.86     14.61 o 
  -5  23  10       17.66       53.07     14.11 o 
  -4  23  10        0.60       10.76     10.60 o 
  -3  23  10       38.04       54.20     13.27 o 
  -2  23  10        5.50       41.57     18.18 o 
  -5  24  10      119.36      131.20     25.26 o 
  -4  24  10        1.53       17.91     12.38 o 
  -3  24  10       89.79      128.58     19.53 o 
 -13   1  11       14.79       26.18     22.19 o 
 -12   1  11       47.56       66.31     15.75 o 
 -11   1  11       10.58       12.60      9.02 o 
 -10   1  11      153.34      160.53     14.59 o 
  -9   1  11       66.40       61.56      7.82 o 
  -8   1  11       58.42       45.63      6.56 o 
  -7   1  11      402.88      366.97     12.33 o 
  -6   1  11       74.60       64.37      6.03 o 
  -5   1  11     1215.47     1196.86     18.51 o 
  -4   1  11     2515.80     2308.34     25.52 o 
  -3   1  11       75.11       75.48      6.84 o 
  -2   1  11      365.47      365.97     11.52 o 
  -1   1  11      166.29      173.71     19.94 o 
   0   1  11        1.93       -1.72      7.18 o 
   1   1  11       62.78       32.82     17.64 o 
   2   1  11        1.65       -2.52     11.56 o 
   3   1  11      417.93      454.45     41.02 o 
   4   1  11       30.15       46.80     16.53 o 
 -13   2  11      159.11      185.29     36.21 o 
 -12   2  11        4.20       -1.81     12.10 o 
 -11   2  11       13.24        9.41     11.12 o 
 -10   2  11       23.61       15.45      7.68 o 
  -9   2  11       86.39       77.16      9.28 o 
  -8   2  11        0.56        6.04      5.02 o 
  -7   2  11       48.68       66.06      7.14 o 
  -6   2  11        3.67        4.91      3.51 o 
  -5   2  11      266.73      246.87      9.33 o 
  -4   2  11     1208.47     1104.22     16.70 o 
  -3   2  11       90.23       96.13      7.54 o 
  -2   2  11      108.05       99.74      8.10 o 
  -1   2  11        9.49        8.75      8.03 o 
   0   2  11       76.97       73.13     14.46 o 
   1   2  11       96.28      120.71     18.65 o 
   2   2  11       20.79        0.69     21.40 o 
   3   2  11        6.22       16.79     13.47 o 
   4   2  11       56.76       80.01     20.09 o 
 -13   3  11       35.29       56.08     17.82 o 
 -12   3  11      138.37      149.62     17.76 o 
 -11   3  11      124.97      128.75     15.64 o 
 -10   3  11        6.71       -0.07      6.48 o 
  -9   3  11      377.40      378.06     15.75 o 
  -8   3  11      189.11      168.98     10.60 o 
  -7   3  11       40.86       31.87      6.10 o 
  -6   3  11        1.12        6.59      3.87 o 
  -5   3  11      136.18      168.35      8.57 o 
  -4   3  11     2993.98     2802.72     31.14 o 
  -3   3  11      715.18      662.20     16.85 o 
  -2   3  11     1216.73     1111.49     24.50 o 
  -1   3  11      108.93       90.16     11.82 o 
   0   3  11      210.30      195.31     16.18 o 
   1   3  11        0.09        5.07      8.06 o 
   2   3  11        0.80        1.64      9.38 o 
   3   3  11       16.12       10.31     13.57 o 
   4   3  11      431.36      470.47     35.11 o 
 -13   4  11       72.59       72.86     12.94 o 
 -12   4  11       45.83       29.63     12.21 o 
 -11   4  11       64.89       70.54     12.72 o 
 -10   4  11      128.27      145.56     13.83 o 
  -9   4  11        0.41        2.07      5.77 o 
  -8   4  11       31.71       27.70      8.06 o 
  -7   4  11      251.05      222.43     12.19 o 
  -6   4  11      664.52      571.38     13.00 o 
  -5   4  11       96.65       76.96      6.89 o 
  -4   4  11      592.96      600.28     14.38 o 
  -3   4  11      463.90      462.90     14.39 o 
  -2   4  11        0.09       -4.81      6.18 o 
  -1   4  11      296.07      279.39     18.19 o 
   0   4  11        8.88       14.40      8.57 o 
   1   4  11       85.27       84.30     12.56 o 
   2   4  11       10.04        5.01     11.41 o 
   3   4  11        7.36       12.42     10.50 o 
   4   4  11      151.96      192.08     24.47 o 
 -13   5  11        0.12        5.06      9.10 o 
 -12   5  11       80.51       99.01     16.31 o 
 -11   5  11        6.14       14.04      9.28 o 
 -10   5  11       51.68       61.33     10.72 o 
  -9   5  11      242.71      239.72     18.46 o 
  -8   5  11        5.37       -1.90      5.20 o 
  -7   5  11      113.09      116.37     12.27 o 
  -6   5  11     2095.47     1942.24     35.98 o 
  -5   5  11       68.70       71.79      8.78 o 
  -4   5  11       74.11       94.06      7.07 o 
  -3   5  11     1247.05     1187.37     22.39 o 
  -2   5  11      333.27      299.24     13.25 o 
  -1   5  11        6.54        2.70      7.80 o 
   0   5  11       70.42       75.32     11.54 o 
   1   5  11       93.84       85.81     13.00 o 
   2   5  11        1.13        5.50      8.98 o 
   3   5  11       96.46      118.29     15.85 o 
   4   5  11       89.35       99.69     16.09 o 
 -13   6  11       42.90       52.35     13.17 o 
 -12   6  11      316.74      360.70     24.46 o 
 -11   6  11       47.35       30.76     10.96 o 
 -10   6  11      124.92      135.97     15.70 o 
  -9   6  11      120.90      166.20     19.64 o 
  -8   6  11       94.90      112.14     14.46 o 
  -7   6  11       94.04       60.56     13.89 o 
  -6   6  11      314.51      255.84     15.62 o 
  -5   6  11       72.20       53.86      8.31 o 
  -4   6  11        3.04        5.04      6.55 o 
  -3   6  11       10.71       -2.07      8.56 o 
  -2   6  11      407.66      429.46     18.63 o 
  -1   6  11        6.76        7.30      7.38 o 
   0   6  11      116.84      113.61     13.24 o 
   1   6  11      243.03      302.19     20.17 o 
   2   6  11       82.27       89.49     16.14 o 
   3   6  11        2.16       16.15     11.25 o 
   4   6  11      132.36      150.46     23.41 o 
 -13   7  11       97.67      109.67     16.84 o 
 -12   7  11       77.49       79.19     14.64 o 
 -11   7  11       11.54        4.27     13.69 o 
 -10   7  11       25.24       32.86      8.29 o 
  -9   7  11       83.17       78.96     10.32 o 
  -8   7  11      274.40      247.65     18.66 o 
  -7   7  11       50.05       46.22      9.51 o 
  -6   7  11       29.29       13.85      5.42 o 
  -5   7  11      139.85       98.91     10.23 o 
  -4   7  11       17.24       20.66      5.69 o 
  -3   7  11       22.42       21.15      8.26 o 
  -2   7  11       74.29       74.77     13.58 o 
  -1   7  11        5.94        2.85      8.68 o 
   0   7  11       58.73       72.80     10.98 o 
   1   7  11      303.99      311.40     19.01 o 
   2   7  11       53.66       52.72     11.01 o 
   3   7  11       12.19       16.28     10.63 o 
 -12   8  11       75.36       67.13     14.81 o 
 -11   8  11       69.21       80.88     13.37 o 
 -10   8  11       80.46       84.84     14.84 o 
  -9   8  11        8.76       26.05      7.83 o 
  -8   8  11       94.82      107.74     20.05 o 
  -7   8  11      160.96      137.14     16.36 o 
  -6   8  11        1.12        2.09      4.81 o 
  -5   8  11        7.04       -0.69      4.75 o 
  -4   8  11       34.87       37.59      7.69 o 
  -3   8  11      472.32      409.45     18.40 o 
  -2   8  11       44.47       35.48     10.48 o 
  -1   8  11       90.89      109.93     15.87 o 
   0   8  11       24.38       25.63     10.68 o 
   1   8  11       42.66       32.84     13.05 o 
   2   8  11       76.13       66.43     15.54 o 
   3   8  11      176.67      215.15     48.50 o 
 -12   9  11       10.83       12.79     11.20 o 
 -11   9  11      342.04      341.53     23.42 o 
 -10   9  11       34.23       57.27     11.77 o 
  -9   9  11       72.37       91.67     17.28 o 
  -8   9  11        2.31        4.30      7.83 o 
  -7   9  11        1.84       -2.99      5.07 o 
  -6   9  11      389.38      366.61     15.87 o 
  -5   9  11       26.23       29.07      8.31 o 
  -4   9  11        0.29        3.37      5.29 o 
  -3   9  11      272.60      277.93     15.11 o 
  -2   9  11        8.88       14.19     11.77 o 
  -1   9  11       47.02       30.09     11.06 o 
   0   9  11       16.64        7.42      9.60 o 
   1   9  11        4.73       14.58     10.68 o 
   2   9  11      106.79      107.73     17.43 o 
   3   9  11       47.09       60.29     14.92 o 
 -12  10  11      301.26      318.97     37.81 o 
 -11  10  11      177.00      196.68     19.62 o 
 -10  10  11       41.97       62.93     12.12 o 
  -9  10  11      493.24      529.78     31.84 o 
  -8  10  11       19.42       15.19      9.62 o 
  -7  10  11       47.26       44.96     13.21 o 
  -6  10  11      155.94      153.30     12.34 o 
  -5  10  11      190.29      177.67     12.91 o 
  -4  10  11       19.21        8.16      5.59 o 
  -3  10  11      181.83      140.25     20.05 o 
  -2  10  11       46.47       46.11     11.97 o 
  -1  10  11      202.28      205.66     19.36 o 
   0  10  11       18.17       32.94     12.38 o 
   1  10  11       42.70       31.08     22.98 o 
   2  10  11       44.60       36.83     22.63 o 
   3  10  11      126.15      126.49     18.74 o 
 -12  11  11       69.33      100.77     14.94 o 
 -11  11  11       53.04       44.84     12.83 o 
 -10  11  11       59.25       65.10     13.59 o 
  -9  11  11       13.70       39.50     13.21 o 
  -8  11  11      269.54      268.25     35.52 o 
  -7  11  11        2.44       10.24      6.30 o 
  -6  11  11        5.59        2.34      3.83 o 
  -5  11  11      561.10      463.85     32.23 o 
  -4  11  11      378.02      324.59     15.21 o 
  -3  11  11       13.74       13.48      6.67 o 
  -2  11  11      933.43      934.51     28.77 o 
  -1  11  11      204.34      182.85     32.58 o 
   0  11  11       15.74       12.44     16.38 o 
   1  11  11      219.31      207.66     35.97 o 
   2  11  11       64.76       67.10     25.91 o 
   3  11  11        5.85        9.21      8.69 o 
 -12  12  11       12.01       27.27      9.77 o 
 -11  12  11       22.56       43.67     12.14 o 
 -10  12  11       35.35       33.18      9.73 o 
  -9  12  11      207.83      201.87     38.77 o 
  -8  12  11      284.72      286.57     42.50 o 
  -7  12  11        0.88        0.14      7.33 o 
  -6  12  11       11.08       16.93     13.39 o 
  -5  12  11       14.80       11.45      6.08 o 
  -4  12  11        9.06        6.60      5.67 o 
  -3  12  11       18.35        6.73      5.29 o 
  -2  12  11      202.41      160.16     15.16 o 
  -1  12  11       88.06      102.60     13.38 o 
   0  12  11       32.28       23.08     13.62 o 
   1  12  11      219.26      262.33     30.38 o 
   2  12  11      368.27      141.08     27.68 o 
   3  12  11      333.44      391.17     28.50 o 
 -11  13  11       34.62       16.10      6.69 o 
 -10  13  11       12.43       21.13     16.49 o 
  -9  13  11      123.39      118.06     20.59 o 
  -8  13  11        5.47       23.65     12.37 o 
  -7  13  11       23.09       21.65      9.60 o 
  -6  13  11       55.73       57.55     10.96 o 
  -5  13  11        2.27       10.66     16.10 o 
  -4  13  11      283.29      259.27     13.51 o 
  -3  13  11       66.25       62.16      8.64 o 
  -2  13  11       21.15       12.63      7.61 o 
  -1  13  11      181.84      162.87     21.39 o 
   0  13  11       72.78       80.02     16.69 o 
   1  13  11       13.41       -3.33     10.81 o 
   2  13  11      205.36      185.75     20.76 o 
 -11  14  11        5.52       22.32      9.29 o 
 -10  14  11      151.97      143.12     27.36 o 
  -9  14  11       21.83       22.36     12.37 o 
  -8  14  11      506.12      542.66     32.85 o 
  -7  14  11       60.78       56.76     13.79 o 
  -6  14  11       37.50       27.79      8.11 o 
  -5  14  11      490.38      426.76     22.13 o 
  -4  14  11      126.39      133.01     14.09 o 
  -3  14  11        9.23       18.03      4.64 o 
  -2  14  11      127.09      143.51     16.49 o 
  -1  14  11        5.89       13.13     10.25 o 
   0  14  11        0.70       -7.16     12.74 o 
   1  14  11       60.04       53.52     16.67 o 
   2  14  11      308.14      365.80     26.15 o 
 -11  15  11       35.45       71.20     12.63 o 
 -10  15  11      156.98      183.45     23.90 o 
  -9  15  11       37.00       37.93     17.45 o 
  -8  15  11       57.44       69.53     13.87 o 
  -7  15  11        1.94       15.93      9.38 o 
  -6  15  11       40.62       26.39     16.20 o 
  -5  15  11      226.03      224.16     23.43 o 
  -4  15  11       53.90       75.29     22.39 o 
  -3  15  11       15.39       16.85      7.73 o 
  -2  15  11        1.00        2.18      5.68 o 
  -1  15  11       77.31       83.97     13.03 o 
   0  15  11      191.28      253.86     19.61 o 
   1  15  11       42.04       42.62     12.59 o 
   2  15  11       51.51       64.39     30.49 o 
 -10  16  11      170.92      255.25     35.98 o 
  -9  16  11       11.00       30.72     20.50 o 
  -8  16  11       25.68       52.19     25.52 o 
  -7  16  11        4.36      -19.50     19.50 o 
  -6  16  11        0.01        5.78     12.23 o 
  -5  16  11      115.29      124.60     15.21 o 
  -4  16  11      172.52      194.26     18.56 o 
  -3  16  11        5.83       11.21      7.59 o 
  -2  16  11       30.42       41.05     11.35 o 
  -1  16  11      123.68      118.26     29.91 o 
   0  16  11       20.71       29.82     21.35 o 
   1  16  11      320.81      346.47     45.93 o 
 -10  17  11       42.66       65.72     12.45 o 
  -9  17  11       74.67       49.75     15.76 o 
  -8  17  11       37.47       61.50     21.14 o 
  -7  17  11       75.55      138.01     41.62 o 
  -6  17  11      167.43      181.63     39.02 o 
  -5  17  11        3.69       -0.44      5.75 o 
  -4  17  11      234.55      237.12     20.36 o 
  -3  17  11      418.66      425.45     46.35 o 
  -2  17  11       28.27       37.72     16.65 o 
  -1  17  11       46.15       55.09     20.04 o 
   0  17  11       40.36       54.12     24.41 o 
   1  17  11      230.33      268.26     42.40 o 
 -10  18  11      251.80      264.71     57.94 o 
  -9  18  11      256.32      293.67     51.58 o 
  -8  18  11       61.27       84.86     54.26 o 
  -7  18  11       36.18       36.53     14.89 o 
  -6  18  11       10.27       25.84     13.66 o 
  -5  18  11      124.98      134.44     26.91 o 
  -4  18  11        0.27       -0.83     10.32 o 
  -3  18  11       55.39       54.48     13.10 o 
  -2  18  11        7.07       -3.07     16.01 o 
  -1  18  11       16.53       15.47     10.84 o 
   0  18  11        0.07        4.94     17.38 o 
   1  18  11       22.82       31.61     19.50 o 
  -9  19  11        2.87       47.25     15.11 o 
  -8  19  11       95.52      154.14     21.73 o 
  -7  19  11       14.15       53.97     41.63 o 
  -6  19  11        1.51        0.91     19.75 o 
  -5  19  11      130.82      131.44     16.76 o 
  -4  19  11       23.71       49.34     14.32 o 
  -3  19  11       61.40       55.34     14.79 o 
  -2  19  11       32.96       41.32     11.70 o 
  -1  19  11       27.00       25.83     25.80 o 
   0  19  11       39.90       20.72     20.45 o 
  -9  20  11       63.18       84.27     28.46 o 
  -8  20  11        6.31       42.66     35.64 o 
  -7  20  11       22.04       39.56     13.93 o 
  -6  20  11       20.49       42.47     18.82 o 
  -5  20  11       16.49       19.70     10.49 o 
  -4  20  11       43.25       42.15      9.70 o 
  -3  20  11      332.86      385.93     46.59 o 
  -2  20  11        3.45       21.37      9.73 o 
  -1  20  11       15.79       28.19     11.76 o 
  -8  21  11       15.81       43.82     15.43 o 
  -7  21  11       37.87        1.03     14.70 o 
  -6  21  11        9.35       12.16      9.83 o 
  -5  21  11        7.87       15.70      9.28 o 
  -4  21  11        3.16       20.21      8.24 o 
  -3  21  11      112.11      112.45     18.28 o 
  -2  21  11        0.53       21.34     16.43 o 
  -1  21  11        5.54       19.79      9.35 o 
  -7  22  11       19.17       19.11     12.46 o 
  -6  22  11       52.77      146.11     26.52 o 
  -5  22  11       24.04       35.12     12.28 o 
  -4  22  11      110.30      121.77     21.09 o 
  -3  22  11       13.15       38.53     28.68 o 
  -2  22  11       10.40       18.39      9.23 o 
  -5  23  11       29.82       10.87     21.09 o 
  -4  23  11        1.31       -6.55     16.62 o 
 -12   0  12     1247.63     1264.21     69.23 o 
 -11   0  12        6.67        8.74     11.86 o 
 -10   0  12      106.69       93.62     28.02 o 
  -9   0  12        8.43       12.84      8.27 o 
  -8   0  12      111.77       83.78     11.95 o 
  -7   0  12      129.10      138.47     13.62 o 
  -6   0  12      185.39      211.71     13.92 o 
  -5   0  12      230.98      257.17     15.21 o 
  -4   0  12     1384.25     1441.36     32.77 o 
  -3   0  12        6.80       16.18     14.85 o 
  -2   0  12      157.44      136.62     16.23 o 
  -1   0  12      148.12      156.70     26.76 o 
   0   0  12       94.63       72.98     21.42 o 
   1   0  12       29.90        6.01     17.74 o 
   2   0  12      118.01      120.36     30.92 o 
   3   0  12      113.98      144.36     33.47 o 
 -13   1  12       11.24       29.28     21.19 o 
 -12   1  12      184.26      203.87     20.43 o 
 -11   1  12       68.00       88.74     15.36 o 
 -10   1  12        1.40       -0.57      8.99 o 
  -9   1  12       24.67       50.23      7.36 o 
  -8   1  12      111.84      103.38      8.93 o 
  -7   1  12        1.36        7.67      4.20 o 
  -6   1  12      384.28      391.43     12.08 o 
  -5   1  12      191.17      187.43      9.55 o 
  -4   1  12       61.53       71.79      6.97 o 
  -3   1  12       31.54       43.03      9.03 o 
  -2   1  12       13.39       14.00      7.78 o 
  -1   1  12       96.25       81.86     11.73 o 
   0   1  12        4.12       14.43      8.45 o 
   1   1  12       83.07      105.59     14.21 o 
   2   1  12       31.53       23.05     16.37 o 
   3   1  12       90.85       76.21     19.01 o 
 -13   2  12       17.47       19.77     14.48 o 
 -12   2  12        0.45        4.46     12.00 o 
 -11   2  12       25.73       31.09     16.86 o 
 -10   2  12      347.44      385.10     26.02 o 
  -9   2  12       36.89       40.64      6.83 o 
  -8   2  12       22.43       22.41      6.25 o 
  -7   2  12        6.04        4.18      5.43 o 
  -6   2  12      581.67      520.34     13.08 o 
  -5   2  12       51.41       36.32      5.51 o 
  -4   2  12      322.36      330.68     12.51 o 
  -3   2  12       18.85       36.71      7.86 o 
  -2   2  12        2.33       -3.73      6.82 o 
  -1   2  12      403.66      415.72     22.63 o 
   0   2  12       30.69       26.87     10.25 o 
   1   2  12        1.31       -1.94      8.93 o 
   2   2  12       41.16       46.62     14.98 o 
   3   2  12        7.12        3.05     10.13 o 
 -13   3  12       53.59       77.55     17.56 o 
 -12   3  12        0.50        7.44     14.56 o 
 -11   3  12        0.31       16.72     12.55 o 
 -10   3  12       44.92       48.05     10.11 o 
  -9   3  12       13.14        9.22      6.18 o 
  -8   3  12       14.91       15.89      6.32 o 
  -7   3  12      573.94      592.94     17.26 o 
  -6   3  12       32.67       34.02      5.26 o 
  -5   3  12       18.34       27.22      5.09 o 
  -4   3  12       17.36       13.34      4.87 o 
  -3   3  12      236.30      240.50     13.55 o 
  -2   3  12       39.58       48.02      9.92 o 
  -1   3  12       38.05       52.85     10.73 o 
   0   3  12       22.57       12.03      8.87 o 
   1   3  12        4.39        7.55     11.14 o 
   2   3  12       22.15       29.69     11.99 o 
   3   3  12        4.83       -8.25      9.49 o 
 -13   4  12       22.96       45.36     15.72 o 
 -12   4  12       56.76       49.49     12.40 o 
 -11   4  12      578.51      591.32     26.29 o 
 -10   4  12      239.12      250.08     17.62 o 
  -9   4  12        3.62        9.86      6.75 o 
  -8   4  12       23.41        7.42      6.60 o 
  -7   4  12       15.07       17.25      5.85 o 
  -6   4  12       10.28       14.11      6.43 o 
  -5   4  12        4.45        4.07      4.74 o 
  -4   4  12        0.25        5.97      4.19 o 
  -3   4  12        5.78        7.63      7.27 o 
  -2   4  12        3.01        5.88      8.91 o 
  -1   4  12       30.19       43.53     10.01 o 
   0   4  12       57.75       72.30     11.85 o 
   1   4  12      201.06      220.17     19.34 o 
   2   4  12        0.70       -3.44      9.17 o 
   3   4  12       57.85       66.87     14.19 o 
 -13   5  12        5.63       28.81     10.55 o 
 -12   5  12       89.25      104.49     15.04 o 
 -11   5  12        6.11       15.13      8.31 o 
 -10   5  12        1.23       11.50      8.12 o 
  -9   5  12        0.02       -3.38      6.23 o 
  -8   5  12        0.11        2.46      6.67 o 
  -7   5  12      107.37      103.09     11.09 o 
  -6   5  12        5.23        2.67      5.05 o 
  -5   5  12        4.68       15.20      9.67 o 
  -4   5  12      319.04      326.25     23.92 o 
  -3   5  12        1.70       -2.45      6.45 o 
  -2   5  12      134.90      131.24     13.05 o 
  -1   5  12      109.29      126.50     14.01 o 
   0   5  12       93.26      111.33     13.65 o 
   1   5  12      159.12      139.32     24.20 o 
   2   5  12       27.83       50.30     25.35 o 
   3   5  12       17.59       22.32     11.53 o 
 -12   6  12       25.43       37.54     10.11 o 
 -11   6  12        5.15       15.47     12.76 o 
 -10   6  12        4.93       -7.55      8.78 o 
  -9   6  12       36.92       34.16     12.86 o 
  -8   6  12       48.20       45.09      9.11 o 
  -7   6  12       26.17       21.84      6.85 o 
  -6   6  12        0.03        0.29      4.21 o 
  -5   6  12        0.30        5.03      5.24 o 
  -4   6  12       33.50       23.87      7.44 o 
  -3   6  12      293.30      317.52     28.37 o 
  -2   6  12       32.39       25.04     15.34 o 
  -1   6  12        7.25       18.13     11.30 o 
   0   6  12       76.61       83.67     12.71 o 
   1   6  12       26.81       22.98     12.41 o 
   2   6  12        2.21       12.25      9.62 o 
   3   6  12       10.27       -1.13     15.23 o 
 -12   7  12      101.26       95.19     14.68 o 
 -11   7  12      166.00      173.20     24.71 o 
 -10   7  12       39.82       27.02      9.93 o 
  -9   7  12       14.01        3.98      8.46 o 
  -8   7  12      119.30      133.18     18.61 o 
  -7   7  12       17.75       16.53      7.77 o 
  -6   7  12        2.91        6.53      6.63 o 
  -5   7  12        0.32        8.24      5.87 o 
  -4   7  12      136.61      129.27     14.52 o 
  -3   7  12      147.05      181.02     44.12 o 
  -2   7  12      327.98      310.36     24.50 o 
  -1   7  12       72.95       90.69     15.72 o 
   0   7  12       31.71       23.69     12.80 o 
   1   7  12       10.07       -0.07     11.34 o 
   2   7  12        0.67       12.20     14.35 o 
 -12   8  12      261.00      249.63     40.40 o 
 -11   8  12        2.34       20.65     12.86 o 
 -10   8  12       82.29       99.59     18.62 o 
  -9   8  12       71.68       64.39     12.54 o 
  -8   8  12        4.79       19.75      8.71 o 
  -7   8  12       11.07        0.05      4.59 o 
  -6   8  12      144.51      120.73     11.71 o 
  -5   8  12        4.38        9.46      5.74 o 
  -4   8  12     1111.89      943.57     25.36 o 
  -3   8  12       21.97       17.59      9.62 o 
  -2   8  12      412.27      400.37     25.77 o 
  -1   8  12        2.98       14.52     10.32 o 
   0   8  12       21.18       14.80     10.79 o 
   1   8  12       83.14       76.10     36.04 o 
   2   8  12       13.52       34.72     11.85 o 
 -12   9  12       57.42       54.63     13.17 o 
 -11   9  12        5.70       11.71     10.34 o 
 -10   9  12        3.53       33.90     19.10 o 
  -9   9  12      158.21      182.48     34.71 o 
  -8   9  12       53.75       44.37     11.97 o 
  -7   9  12       53.99       47.36      8.95 o 
  -6   9  12      655.77      550.58     23.93 o 
  -5   9  12      107.29       92.39     10.54 o 
  -4   9  12       44.43       39.75      9.78 o 
  -3   9  12      373.53      413.84     67.26 o 
  -2   9  12       67.16       55.09     12.75 o 
  -1   9  12       47.43       36.34     12.09 o 
   0   9  12       16.12       30.54     15.54 o 
   1   9  12       53.37       61.63     17.63 o 
   2   9  12        0.22       19.07     10.23 o 
 -12  10  12       15.64       35.64     14.95 o 
 -11  10  12       41.51       21.76     23.91 o 
 -10  10  12      410.98      394.16     47.90 o 
  -9  10  12       19.64       15.13     13.15 o 
  -8  10  12       15.98       29.88     10.10 o 
  -7  10  12      274.63      265.59     15.48 o 
  -6  10  12      560.37      501.87     18.72 o 
  -5  10  12      176.77      158.89     12.90 o 
  -4  10  12        6.67        5.65      4.14 o 
  -3  10  12      541.73      562.70     31.02 o 
  -2  10  12        0.70       21.74     10.94 o 
  -1  10  12       55.30       76.91     14.70 o 
   0  10  12        8.87       36.71     32.55 o 
   1  10  12        6.92       18.82     11.43 o 
   2  10  12        5.85        1.27     22.78 o 
 -12  11  12      384.87      367.68     48.54 o 
 -11  11  12      114.30      137.15     30.03 o 
 -10  11  12        3.12       -3.08     10.02 o 
  -9  11  12       19.07        8.09     11.57 o 
  -8  11  12       50.25       51.90     16.48 o 
  -7  11  12       26.28       20.54      8.67 o 
  -6  11  12      221.38      201.27     14.02 o 
  -5  11  12        0.78        1.80      4.97 o 
  -4  11  12       61.34       66.38     11.40 o 
  -3  11  12      677.52      686.95     22.36 o 
  -2  11  12      186.62      178.33     24.90 o 
  -1  11  12       12.44        6.29      9.46 o 
   0  11  12        2.94       -1.20      9.57 o 
   1  11  12       24.77       27.29     11.55 o 
   2  11  12        0.97        8.79      7.11 o 
 -11  12  12      351.89      363.49     47.48 o 
 -10  12  12        0.01       12.74     10.10 o 
  -9  12  12        2.98       15.87     12.75 o 
  -8  12  12       24.43       30.23     18.40 o 
  -7  12  12        8.15        7.25      5.26 o 
  -6  12  12       17.26        8.57      4.85 o 
  -5  12  12       49.01       41.98      7.79 o 
  -4  12  12       10.63        6.91      5.62 o 
  -3  12  12      325.14      329.24     18.60 o 
  -2  12  12        7.81        0.56      8.69 o 
  -1  12  12      207.27      161.60     19.13 o 
   0  12  12      290.54      373.43     26.71 o 
   1  12  12      817.67      858.26     36.48 o 
   2  12  12        0.29        2.19     16.05 o 
 -11  13  12       78.88       56.91     21.08 o 
 -10  13  12       81.08       43.00     12.08 o 
  -9  13  12       48.54        8.32     11.14 o 
  -8  13  12      448.14      351.05     51.20 o 
  -7  13  12      220.33      212.73     19.66 o 
  -6  13  12      123.44      117.23     15.24 o 
  -5  13  12       28.02       19.72      6.72 o 
  -4  13  12        7.30       14.51      6.28 o 
  -3  13  12       44.66       64.79      9.36 o 
  -2  13  12      141.25      164.44     16.04 o 
  -1  13  12      104.43      125.14     39.69 o 
   0  13  12        0.02        2.37     10.32 o 
   1  13  12        8.33        3.57      7.69 o 
 -11  14  12        1.91       32.12      9.31 o 
 -10  14  12       32.92       51.63     15.35 o 
  -9  14  12      441.56      434.02     32.73 o 
  -8  14  12       55.40       51.54     17.19 o 
  -7  14  12      120.41      122.81     20.18 o 
  -6  14  12       30.70       17.05      7.54 o 
  -5  14  12        5.37       17.53     12.98 o 
  -4  14  12        0.32        1.66      4.34 o 
  -3  14  12       81.43       80.39     10.05 o 
  -2  14  12       13.91        8.20      9.60 o 
  -1  14  12       19.68        8.64      6.30 o 
   0  14  12      299.58      290.02     38.88 o 
   1  14  12      267.97      275.65     22.33 o 
 -11  15  12       23.51       36.80     14.59 o 
 -10  15  12       72.16       13.89     37.01 o 
  -9  15  12      265.48      284.71     30.39 o 
  -8  15  12       58.25       68.46     32.29 o 
  -7  15  12       44.11       47.22     13.47 o 
  -6  15  12       10.76        2.52     11.99 o 
  -5  15  12      330.10      320.96     25.09 o 
  -4  15  12       70.01       69.82     25.96 o 
  -3  15  12        0.65        5.80      5.52 o 
  -2  15  12      259.61      274.57     32.56 o 
  -1  15  12        0.60       -1.17      9.49 o 
   0  15  12        0.05       -6.94      9.65 o 
   1  15  12       59.17       68.59     19.47 o 
 -10  16  12        0.18       43.17     27.65 o 
  -9  16  12      131.41      105.55     19.22 o 
  -8  16  12       14.63       51.18     36.49 o 
  -7  16  12      153.45      188.24     61.40 o 
  -6  16  12       48.14       48.53     24.36 o 
  -5  16  12      204.78      188.64     26.46 o 
  -4  16  12       35.59       66.17     12.87 o 
  -3  16  12      133.69      116.32     17.56 o 
  -2  16  12       31.52       17.58     11.71 o 
  -1  16  12       10.17       14.79     17.55 o 
   0  16  12      192.78      210.35     38.20 o 
 -10  17  12        4.53       -3.24     18.27 o 
  -9  17  12       95.90      160.18     41.93 o 
  -8  17  12        4.02       -3.68     20.08 o 
  -7  17  12       68.06      112.85     49.90 o 
  -6  17  12      213.66      214.86     31.10 o 
  -5  17  12       10.23       24.70     20.08 o 
  -4  17  12       58.50       59.11     12.88 o 
  -3  17  12       24.85       29.08     11.47 o 
  -2  17  12      146.23       96.80     18.22 o 
  -1  17  12        0.27        3.95     16.23 o 
   0  17  12      117.76      159.18     31.80 o 
  -9  18  12       16.37       19.17     25.11 o 
  -8  18  12        5.95       17.27      8.18 o 
  -7  18  12       41.94       34.05     10.70 o 
  -6  18  12        9.99        3.72     13.51 o 
  -5  18  12        0.84        7.79      7.02 o 
  -4  18  12      210.37      287.89     55.43 o 
  -3  18  12       20.78       30.64     18.44 o 
  -2  18  12      156.17      164.15     21.97 o 
  -1  18  12      289.71      329.68     27.82 o 
  -9  19  12       46.41       41.70     13.18 o 
  -8  19  12       25.37       48.36     23.66 o 
  -7  19  12        0.48        0.49      8.95 o 
  -6  19  12        3.92        5.42     12.12 o 
  -5  19  12        1.08      -11.78     11.78 o 
  -4  19  12        6.41       -1.53      6.99 o 
  -3  19  12        1.72       21.72      9.90 o 
  -2  19  12        3.91        2.76     12.66 o 
  -1  19  12        4.09       12.51     17.80 o 
  -8  20  12        3.20       68.98     33.44 o 
  -7  20  12        1.62        1.23     15.96 o 
  -6  20  12        1.25      -12.97     12.98 o 
  -5  20  12       60.34       44.65     13.14 o 
  -4  20  12       40.27       45.28     14.16 o 
  -3  20  12        6.45       -0.24     10.97 o 
  -2  20  12       43.71       67.62     23.17 o 
  -7  21  12        1.59        1.14     21.66 o 
  -6  21  12        8.34       17.39     33.62 o 
  -5  21  12       18.30       11.20     18.12 o 
  -4  21  12       84.04      102.76     29.75 o 
  -3  21  12       23.11       45.90     34.78 o 
 -13   1  13       39.30       38.84     22.91 o 
 -12   1  13       10.27       15.09     11.71 o 
 -11   1  13        0.02      -12.79     13.79 o 
 -10   1  13        4.66       -2.47      9.35 o 
  -9   1  13       14.86       28.89      6.95 o 
  -8   1  13       37.23       33.04      6.17 o 
  -7   1  13      311.37      284.14     12.69 o 
  -6   1  13       33.59       29.04      6.92 o 
  -5   1  13       86.10       78.30      7.76 o 
  -4   1  13       33.97       59.41      8.72 o 
  -3   1  13       31.72       32.36      9.60 o 
  -2   1  13       21.35       15.44      8.10 o 
  -1   1  13       53.25       48.29     10.85 o 
   0   1  13       60.93       76.96     13.58 o 
   1   1  13        1.96       12.59     11.21 o 
   2   1  13        0.60        3.10     17.01 o 
 -13   2  13        1.10       32.95     46.45 o 
 -12   2  13       18.56        7.67     13.31 o 
 -11   2  13      130.76      138.36     17.76 o 
 -10   2  13        5.98       17.29      8.62 o 
  -9   2  13        2.56       -0.26      5.98 o 
  -8   2  13      133.09      164.50     12.17 o 
  -7   2  13       31.18       24.06      5.60 o 
  -6   2  13       66.08       54.28      6.38 o 
  -5   2  13      255.94      276.88     11.53 o 
  -4   2  13        1.09       -4.29      4.29 o 
  -3   2  13        0.42       -5.70      6.73 o 
  -2   2  13       61.10       91.59     12.43 o 
  -1   2  13        5.79       -3.65      7.93 o 
   0   2  13      131.06      135.83     15.89 o 
   1   2  13        3.85        6.53      9.32 o 
   2   2  13        2.87        8.40     14.52 o 
 -13   3  13       66.49       81.31     17.16 o 
 -12   3  13       57.86       34.10     15.02 o 
 -11   3  13        4.15       -0.64     20.61 o 
 -10   3  13        5.91        7.37      8.19 o 
  -9   3  13       55.56       56.35      8.87 o 
  -8   3  13       14.53        7.93      6.39 o 
  -7   3  13       69.96       65.90      9.11 o 
  -6   3  13      426.16      400.31     17.24 o 
  -5   3  13       18.27       22.81      5.34 o 
  -4   3  13       37.19       32.90      6.62 o 
  -3   3  13       74.09       57.83     10.69 o 
  -2   3  13       62.25       68.57     11.19 o 
  -1   3  13        0.61        6.66      7.72 o 
   0   3  13        1.35        7.32      9.17 o 
   1   3  13        6.78       -3.59     12.22 o 
   2   3  13       47.51       58.79     13.18 o 
 -12   4  13        6.03       25.66     14.46 o 
 -11   4  13      421.77      390.22     45.55 o 
 -10   4  13      185.38      176.83     15.90 o 
  -9   4  13        3.49        9.27      6.64 o 
  -8   4  13      706.88      681.82     23.14 o 
  -7   4  13      156.48      144.93     12.92 o 
  -6   4  13        0.01       -2.65      4.53 o 
  -5   4  13       38.81       42.58      9.10 o 
  -4   4  13       25.37       22.39      8.24 o 
  -3   4  13        8.25       17.75      8.21 o 
  -2   4  13       66.49       59.48     21.31 o 
  -1   4  13        1.68       -4.05      8.51 o 
   0   4  13        3.04       -9.53      9.53 o 
   1   4  13      152.51      176.41     18.54 o 
   2   4  13       23.64       29.13     12.31 o 
 -12   5  13      100.95      165.24     24.92 o 
 -11   5  13       40.98       52.87     16.24 o 
 -10   5  13        6.21       16.81      8.18 o 
  -9   5  13       43.75       35.96     14.97 o 
  -8   5  13        1.63        7.17      6.27 o 
  -7   5  13        1.83        6.05      6.73 o 
  -6   5  13      122.49      110.75     14.58 o 
  -5   5  13       70.45       86.59     11.63 o 
  -4   5  13       14.76        4.05      7.86 o 
  -3   5  13        3.33       -4.81     15.56 o 
  -2   5  13       50.04       53.58     14.38 o 
  -1   5  13      152.00      148.82     19.79 o 
   0   5  13        2.68       -5.62     11.54 o 
   1   5  13       20.98       38.59     11.45 o 
   2   5  13       11.48        5.89     11.61 o 
 -12   6  13       82.94      101.41     20.97 o 
 -11   6  13        2.52       21.65     22.90 o 
 -10   6  13      170.22      215.23     26.03 o 
  -9   6  13      181.53      205.64     20.04 o 
  -8   6  13       74.77       77.96     11.67 o 
  -7   6  13       18.05       18.14      7.10 o 
  -6   6  13        7.27       15.53      6.91 o 
  -5   6  13       50.68       43.13      8.66 o 
  -4   6  13        0.01       -0.99      5.22 o 
  -3   6  13        0.16       23.14     11.23 o 
  -2   6  13      507.23      553.82     29.05 o 
  -1   6  13       90.62      102.30     17.93 o 
   0   6  13       18.37       26.34     13.08 o 
   1   6  13      249.37      276.69     27.24 o 
   2   6  13        0.28       20.95     19.92 o 
 -12   7  13        5.38        2.03     21.66 o 
 -11   7  13       64.22       74.71     17.99 o 
 -10   7  13       72.75       57.97     16.21 o 
  -9   7  13       17.72        2.26     10.87 o 
  -8   7  13      125.98      142.22     13.62 o 
  -7   7  13       11.27       11.12      5.91 o 
  -6   7  13        2.70        1.24      5.12 o 
  -5   7  13      168.27      160.02     13.36 o 
  -4   7  13      117.29      100.82     13.08 o 
  -3   7  13       36.98       73.60     14.01 o 
  -2   7  13      213.27      236.85     36.09 o 
  -1   7  13      200.68      199.59     22.13 o 
   0   7  13      221.02      264.24     25.06 o 
   1   7  13      130.19      173.16     23.04 o 
 -12   8  13      222.84      195.35     59.33 o 
 -11   8  13        2.52        8.22     11.69 o 
 -10   8  13      570.72      574.73     35.42 o 
  -9   8  13       65.84       83.94     14.19 o 
  -8   8  13        2.35        7.72      7.36 o 
  -7   8  13       90.22       57.93      9.07 o 
  -6   8  13       13.05        9.62      6.35 o 
  -5   8  13        0.38        0.64      5.40 o 
  -4   8  13      279.56      299.75     16.34 o 
  -3   8  13      114.82      118.84     16.80 o 
  -2   8  13        0.73       -5.74     14.78 o 
  -1   8  13        6.89       -4.94     11.85 o 
   0   8  13        4.85       28.94     13.60 o 
   1   8  13        7.22       16.57     12.65 o 
 -12   9  13        2.16       34.50     13.82 o 
 -11   9  13      246.72      265.59     29.83 o 
 -10   9  13        3.16        4.16     11.39 o 
  -9   9  13        5.04        5.70     10.91 o 
  -8   9  13        3.69       -5.94      8.70 o 
  -7   9  13       52.93       63.24      9.96 o 
  -6   9  13       54.35       55.44     10.16 o 
  -5   9  13       20.36       24.97      7.71 o 
  -4   9  13      101.08       90.86     11.13 o 
  -3   9  13        3.44        2.69     25.89 o 
  -2   9  13      410.54      403.76     43.60 o 
  -1   9  13        3.71       14.00     11.72 o 
   0   9  13        3.84       36.43     12.69 o 
   1   9  13      199.78      194.67     22.41 o 
 -12  10  13       49.44       60.11     20.89 o 
 -11  10  13      290.89      294.93     30.75 o 
 -10  10  13        6.77       17.18     11.27 o 
  -9  10  13        3.63        6.43     11.11 o 
  -8  10  13        7.71        7.06     19.37 o 
  -7  10  13       18.88        8.86      6.66 o 
  -6  10  13       68.57       62.25      9.67 o 
  -5  10  13        0.12        2.89      5.40 o 
  -4  10  13        0.05       -1.37      5.52 o 
  -3  10  13      259.55      253.53     19.78 o 
  -2  10  13      119.17      139.65     18.82 o 
  -1  10  13       91.61      121.46     17.62 o 
   0  10  13       68.13       78.56     14.83 o 
   1  10  13      142.74      210.40     22.56 o 
 -11  11  13       10.05       36.86     14.78 o 
 -10  11  13        4.69       15.13     10.85 o 
  -9  11  13       25.52       37.88     14.65 o 
  -8  11  13        2.89        5.15     14.92 o 
  -7  11  13        4.34        3.65      6.32 o 
  -6  11  13        6.21        4.70      5.99 o 
  -5  11  13        3.96       14.99      7.36 o 
  -4  11  13      280.33      243.91     16.62 o 
  -3  11  13        6.54       12.73      6.62 o 
  -2  11  13       45.17       59.46     17.90 o 
  -1  11  13        0.28       14.97      9.72 o 
   0  11  13      290.54      169.62     25.47 o 
   1  11  13        0.83       13.23      7.94 o 
 -11  12  13       59.60       83.85     16.29 o 
 -10  12  13       60.95       55.26     21.81 o 
  -9  12  13        0.00        0.72     14.90 o 
  -8  12  13      119.13      144.11     22.06 o 
  -7  12  13       31.23       26.74     15.51 o 
  -6  12  13      179.89      159.80     13.43 o 
  -5  12  13      119.34       93.07     18.19 o 
  -4  12  13       14.64       12.72      5.84 o 
  -3  12  13      676.53      673.38     23.21 o 
  -2  12  13      447.96      495.75     28.09 o 
  -1  12  13      143.29      195.97     21.39 o 
   0  12  13      620.87      741.19     34.57 o 
 -11  13  13      303.63      420.86     66.93 o 
 -10  13  13        0.51        7.26      7.77 o 
  -9  13  13       10.81       27.61     13.11 o 
  -8  13  13      107.72      120.30     20.08 o 
  -7  13  13       89.23       70.16     28.24 o 
  -6  13  13      133.72      116.52     15.73 o 
  -5  13  13       34.90       33.25      8.14 o 
  -4  13  13       57.57       64.20      9.89 o 
  -3  13  13      184.07      198.81     15.29 o 
  -2  13  13       84.57       72.27     22.32 o 
  -1  13  13       18.99       28.08     11.78 o 
   0  13  13        5.95       14.53     21.20 o 
 -10  14  13       24.96        8.91     18.89 o 
  -9  14  13       15.92       16.90      7.89 o 
  -8  14  13        2.38       17.85     10.16 o 
  -7  14  13       17.01       19.91      9.86 o 
  -6  14  13        3.70       -1.78      6.93 o 
  -5  14  13        0.58        1.13      6.86 o 
  -4  14  13      112.12      138.75     12.71 o 
  -3  14  13      123.19      135.56     12.71 o 
  -2  14  13      100.73      128.96     17.40 o 
  -1  14  13      173.32      209.49     20.90 o 
   0  14  13       66.75       71.16     21.89 o 
 -10  15  13        5.71        7.27     23.78 o 
  -9  15  13       13.64       41.58     14.59 o 
  -8  15  13       28.14       46.17     15.15 o 
  -7  15  13        1.88        6.95     13.98 o 
  -6  15  13       23.72       13.30      7.19 o 
  -5  15  13       59.64       88.56     13.01 o 
  -4  15  13        0.52       -4.66      4.66 o 
  -3  15  13      207.01      199.05     15.36 o 
  -2  15  13      239.17      260.10     18.76 o 
 -10  16  13       20.04       41.08     12.14 o 
  -9  16  13      201.66      198.52     25.82 o 
  -8  16  13       45.24       36.59     10.87 o 
  -7  16  13      109.02      113.33     15.25 o 
  -6  16  13       89.22      136.98     41.62 o 
  -5  16  13      142.87      145.67     19.23 o 
  -4  16  13        9.98       -2.62     10.49 o 
  -3  16  13       51.07       82.29     19.61 o 
  -2  16  13      307.51      294.25     25.48 o 
  -1  16  13     1520.90     1677.82     86.34 o 
  -9  17  13        8.27       17.85     12.01 o 
  -8  17  13       13.06       -2.33     22.09 o 
  -7  17  13      120.42      136.77     35.79 o 
  -6  17  13       45.69       70.25     31.97 o 
  -5  17  13      338.56      394.59     60.69 o 
  -4  17  13       56.53       89.73     19.93 o 
  -3  17  13       13.85       29.80     30.06 o 
  -2  17  13       86.38       99.84     28.42 o 
  -8  18  13      120.91      168.93     25.95 o 
  -7  18  13      163.12      126.91     18.95 o 
  -6  18  13        0.04      -18.90     18.90 o 
  -5  18  13       10.33       -9.69      9.69 o 
  -4  18  13        3.40       26.42     25.20 o 
  -3  18  13       33.35       39.43     11.54 o 
  -2  18  13        7.05        9.77      6.99 o 
  -7  19  13      158.82      124.54     21.01 o 
  -6  19  13       36.47       45.90     12.17 o 
  -5  19  13       22.73       73.02     23.30 o 
  -4  19  13        8.85        0.66     15.85 o 
  -3  19  13       20.15       10.14      6.11 o 
  -6  20  13      254.22      335.14     58.27 o 
  -5  20  13      273.12      350.75     28.97 o 
 -12   0  14        9.97       35.48     21.79 o 
 -11   0  14      371.46      336.07     48.40 o 
 -10   0  14       40.51       32.99     13.72 o 
  -9   0  14        7.99       28.31      9.88 o 
  -8   0  14      559.19      569.27     23.81 o 
  -7   0  14      659.91      653.35     21.62 o 
  -6   0  14      254.20      283.79     24.26 o 
  -5   0  14      562.33      549.39     25.72 o 
  -4   0  14       59.56       76.67     13.99 o 
  -3   0  14      210.81      226.46     21.65 o 
  -2   0  14      182.16      243.91     34.60 o 
  -1   0  14       29.22       36.17     19.77 o 
   0   0  14      217.50      242.20     38.45 o 
   1   0  14      265.23      343.86     47.51 o 
 -12   1  14      106.13      160.61     24.19 o 
 -11   1  14      112.58      195.65     50.30 o 
 -10   1  14       11.19       14.43      7.63 o 
  -9   1  14        2.70        7.22      6.51 o 
  -8   1  14      494.09      466.99     17.47 o 
  -7   1  14      207.31      208.74     10.51 o 
  -6   1  14       95.36      108.51      8.48 o 
  -5   1  14       14.00       18.81      5.12 o 
  -4   1  14       51.81       47.88      9.75 o 
  -3   1  14        3.92        8.13      8.11 o 
  -2   1  14       57.78       81.96     12.80 o 
  -1   1  14       15.53        6.11      8.64 o 
   0   1  14        7.52       -9.31      9.31 o 
   1   1  14       47.55       63.91     13.66 o 
 -12   2  14       30.12       37.99     12.90 o 
 -11   2  14      127.11      157.66     18.95 o 
 -10   2  14      146.45      184.29     13.94 o 
  -9   2  14      314.92      341.46     15.87 o 
  -8   2  14      448.95      431.47     17.08 o 
  -7   2  14       14.56       25.46      6.61 o 
  -6   2  14       10.64        3.04      5.69 o 
  -5   2  14      347.17      342.99     13.66 o 
  -4   2  14      507.82      546.94     19.58 o 
  -3   2  14       59.24       46.47     10.72 o 
  -2   2  14       70.78       81.48     12.35 o 
  -1   2  14       12.75       16.75      9.41 o 
   0   2  14       98.62      119.06     25.66 o 
   1   2  14        8.09        6.56      9.31 o 
 -12   3  14       79.39       89.51     19.37 o 
 -11   3  14      155.61      176.46     16.21 o 
 -10   3  14      416.66      453.54     30.09 o 
  -9   3  14       48.27       39.83      8.43 o 
  -8   3  14        9.44        5.42      6.35 o 
  -7   3  14        0.00       -6.17      9.73 o 
  -6   3  14       22.08       26.54     12.29 o 
  -5   3  14       71.70       52.68      9.81 o 
  -4   3  14       20.95       10.47      7.66 o 
  -3   3  14      111.14      117.74     17.41 o 
  -2   3  14       23.31        7.82     20.19 o 
  -1   3  14       69.45       87.11     13.97 o 
   0   3  14       27.40       35.90     11.48 o 
   1   3  14        6.26       17.62     10.70 o 
 -12   4  14      219.12      259.64     52.05 o 
 -11   4  14        2.71        1.12     13.75 o 
 -10   4  14       42.46       19.94      9.76 o 
  -9   4  14        6.32       10.55      7.37 o 
  -8   4  14      309.66      354.96     18.82 o 
  -7   4  14      260.74      259.83     16.33 o 
  -6   4  14      212.11      208.47     15.44 o 
  -5   4  14        4.18       11.34      6.51 o 
  -4   4  14       15.11       15.88     12.80 o 
  -3   4  14        3.15        0.06     22.73 o 
  -2   4  14        0.06       19.11     12.75 o 
  -1   4  14       72.71       77.39     16.40 o 
   0   4  14        0.61      -12.03     12.03 o 
   1   4  14      204.81      217.54     43.65 o 
 -12   5  14        1.10       18.48     14.26 o 
 -11   5  14       62.12       53.81     19.94 o 
 -10   5  14       18.46       21.25      8.30 o 
  -9   5  14       51.82       62.54     10.33 o 
  -8   5  14      164.60      181.60     15.63 o 
  -7   5  14       51.82       39.53      8.72 o 
  -6   5  14        8.73        2.38      6.94 o 
  -5   5  14       24.94       18.92      7.59 o 
  -4   5  14        0.98        2.20      7.10 o 
  -3   5  14      388.86      396.15     51.51 o 
  -2   5  14      315.31      405.46     45.06 o 
  -1   5  14      290.36      327.86     26.61 o 
   0   5  14      107.42      139.21     31.50 o 
 -12   6  14       32.13       49.91     18.71 o 
 -11   6  14       16.32       43.00     11.53 o 
 -10   6  14        1.87       31.78     12.15 o 
  -9   6  14      166.27      168.04     15.32 o 
  -8   6  14      285.39      330.12     19.34 o 
  -7   6  14       85.41       68.02     10.44 o 
  -6   6  14       43.53       43.71      9.00 o 
  -5   6  14        0.04       -8.18      8.20 o 
  -4   6  14        7.92       17.88      7.77 o 
  -3   6  14       80.01       88.55     16.13 o 
  -2   6  14       18.03       30.59     38.36 o 
  -1   6  14       12.33       -0.89     13.58 o 
   0   6  14      299.19      342.72     35.38 o 
 -12   7  14       56.84       69.07     19.52 o 
 -11   7  14      164.98      167.71     23.74 o 
 -10   7  14      314.33      286.89     29.00 o 
  -9   7  14       38.23       13.50      8.92 o 
  -8   7  14      148.64      125.95     14.88 o 
  -7   7  14       11.37        2.86      5.29 o 
  -6   7  14       56.13       78.29     19.03 o 
  -5   7  14        5.02        8.02      6.50 o 
  -4   7  14       44.44       35.92      9.48 o 
  -3   7  14        2.73        2.81     11.63 o 
  -2   7  14       33.46       26.50     19.37 o 
  -1   7  14       11.41        9.62     12.46 o 
   0   7  14       69.76       54.97     16.67 o 
 -12   8  14      105.47      137.23     22.38 o 
 -11   8  14       95.63      126.15     27.16 o 
 -10   8  14        0.10       23.93     12.31 o 
  -9   8  14       48.76       38.49     11.83 o 
  -8   8  14       80.72       97.48     18.54 o 
  -7   8  14        0.86        9.45      7.20 o 
  -6   8  14        9.61        2.42      7.01 o 
  -5   8  14        8.93       15.61      7.25 o 
  -4   8  14       11.74        6.23      7.21 o 
  -3   8  14       17.51       24.21     12.96 o 
  -2   8  14        1.57        9.78     10.74 o 
  -1   8  14        1.84        6.88     11.85 o 
   0   8  14       14.32       13.81     12.40 o 
 -11   9  14       77.93       87.31     19.10 o 
 -10   9  14      110.32       99.09     18.31 o 
  -9   9  14       81.69       62.40     14.53 o 
  -8   9  14      278.90      311.39     21.50 o 
  -7   9  14        7.68        7.36      6.21 o 
  -6   9  14       37.95       51.37      9.72 o 
  -5   9  14       18.77        6.51      7.02 o 
  -4   9  14       49.00       51.04     13.50 o 
  -3   9  14        0.21       15.59     11.12 o 
  -2   9  14        2.52       -5.70     10.16 o 
  -1   9  14        0.62       -9.30      9.30 o 
   0   9  14      239.56      302.59     25.52 o 
 -11  10  14       61.84       81.33     18.01 o 
 -10  10  14       28.71       44.47     13.42 o 
  -9  10  14        0.79       12.61     10.69 o 
  -8  10  14        9.50       10.41      9.59 o 
  -7  10  14        2.93        5.03      6.24 o 
  -6  10  14      128.94       99.17     12.13 o 
  -5  10  14      104.45      119.89     16.03 o 
  -4  10  14      181.90      187.61     15.86 o 
  -3  10  14      145.08      156.65     17.80 o 
  -2  10  14        7.61       -1.17      9.97 o 
  -1  10  14      166.43      152.51     19.84 o 
   0  10  14       46.94       42.18     13.44 o 
 -11  11  14      188.47      252.32     36.93 o 
 -10  11  14        7.62       38.78     13.14 o 
  -9  11  14      179.72      188.65     31.30 o 
  -8  11  14      152.78      172.57     27.54 o 
  -7  11  14        0.71        1.94      7.26 o 
  -6  11  14       27.34       33.78      9.13 o 
  -5  11  14       40.60       37.45      8.99 o 
  -4  11  14       11.11        5.84      7.09 o 
  -3  11  14       69.62       65.09     11.33 o 
  -2  11  14      165.28      193.53     26.53 o 
  -1  11  14       65.77       47.23     26.11 o 
 -11  12  14       42.19       29.76     38.88 o 
 -10  12  14       65.14       88.11     33.97 o 
  -9  12  14       13.52       21.89     11.59 o 
  -8  12  14       28.73       34.61     13.25 o 
  -7  12  14       33.99       24.93     10.81 o 
  -6  12  14      133.11      143.65     13.45 o 
  -5  12  14        0.61        3.63      5.80 o 
  -4  12  14      178.58      202.18     15.89 o 
  -3  12  14       35.72       19.09      9.27 o 
  -2  12  14      193.36      208.49     28.13 o 
  -1  12  14      182.63      190.67     20.75 o 
 -10  13  14      167.40      208.20     67.51 o 
  -9  13  14      172.75      187.56     40.73 o 
  -8  13  14       56.65       48.25     14.17 o 
  -7  13  14       43.95       61.49     12.51 o 
  -6  13  14        4.91        8.42      6.18 o 
  -5  13  14       65.43       61.28     11.89 o 
  -4  13  14       31.08       38.99      8.83 o 
  -3  13  14      497.10      535.56     21.59 o 
  -2  13  14      134.13      125.88     17.70 o 
  -1  13  14      152.54      185.42     20.09 o 
 -10  14  14      202.76      230.02     34.08 o 
  -9  14  14        1.85       21.98     11.77 o 
  -8  14  14       36.70       25.02     16.34 o 
  -7  14  14       51.48       12.59      6.44 o 
  -6  14  14       33.94       42.67     11.76 o 
  -5  14  14        0.37        1.50     12.20 o 
  -4  14  14       21.37       22.21      7.28 o 
  -3  14  14       69.78      107.21     13.05 o 
  -2  14  14       26.88       45.69     12.88 o 
  -9  15  14        8.47       13.76     10.14 o 
  -8  15  14      176.40      184.25     50.16 o 
  -7  15  14       19.44       25.16     13.84 o 
  -6  15  14       21.96       11.13      8.66 o 
  -5  15  14        1.23        8.06      8.43 o 
  -4  15  14        0.51       10.50     13.12 o 
  -3  15  14      236.46      295.35     17.56 o 
  -2  15  14        0.63       20.75     10.67 o 
  -9  16  14      128.12      166.22     23.69 o 
  -8  16  14      191.71      213.50     27.31 o 
  -7  16  14      122.95      158.38     22.55 o 
  -6  16  14       12.32        9.38     12.91 o 
  -5  16  14      128.11      230.90     34.82 o 
  -4  16  14      109.55      154.59     40.70 o 
  -3  16  14       94.61      141.71     28.31 o 
  -8  17  14       37.36      -10.09     21.23 o 
  -7  17  14       18.88       29.01     23.91 o 
  -6  17  14       22.68       15.57     13.63 o 
  -5  17  14       61.67       89.13     20.75 o 
  -4  17  14      124.27       61.33     21.02 o 
  -6  18  14       14.88       -6.73     14.38 o 
  -5  18  14      114.58      215.03     22.66 o 
 -12   1  15       14.03      -13.38     13.38 o 
 -11   1  15        8.29        7.73     13.66 o 
 -10   1  15        3.39       -7.87      7.87 o 
  -9   1  15       13.60       20.71     11.97 o 
  -8   1  15     1041.24     1021.34     25.86 o 
  -7   1  15       34.58       30.43      7.38 o 
  -6   1  15        2.02       12.74      7.53 o 
  -5   1  15      174.40      169.31     13.65 o 
  -4   1  15       15.20        8.48      5.26 o 
  -3   1  15        6.96        1.43      9.32 o 
  -2   1  15       44.72       42.08     11.44 o 
  -1   1  15        6.79        6.52      9.82 o 
 -12   2  15      261.37      239.42     29.65 o 
 -11   2  15      532.60      569.81     32.91 o 
 -10   2  15      684.06      673.02     21.92 o 
  -9   2  15      197.43      212.66     14.82 o 
  -8   2  15       81.13       80.98     10.06 o 
  -7   2  15      119.56      160.47     12.00 o 
  -6   2  15       10.59       14.13      9.07 o 
  -5   2  15        5.42        6.19     14.49 o 
  -4   2  15        0.02        3.37      7.36 o 
  -3   2  15      191.47      223.20     61.56 o 
  -2   2  15      205.11      214.29     23.10 o 
  -1   2  15       29.69       22.72     10.61 o 
 -12   3  15       12.67       25.22     25.31 o 
 -11   3  15        0.01       19.11      9.18 o 
 -10   3  15      139.41      146.95     13.08 o 
  -9   3  15       27.04       23.71      8.20 o 
  -8   3  15      108.72      117.35     11.96 o 
  -7   3  15       47.14       43.51      8.79 o 
  -6   3  15        0.09       -6.15      6.91 o 
  -5   3  15       17.40       13.10      7.91 o 
  -4   3  15       29.85       32.36     10.25 o 
  -3   3  15       23.31       37.52     18.61 o 
  -2   3  15        0.15       13.24     12.79 o 
  -1   3  15        1.03        7.91     12.76 o 
 -12   4  15      289.90      309.34     72.49 o 
 -11   4  15       45.13       41.43     13.09 o 
 -10   4  15      492.26      446.87     18.96 o 
  -9   4  15      211.87      190.97     17.54 o 
  -8   4  15       25.55       31.01      8.69 o 
  -7   4  15       68.57       73.58     13.28 o 
  -6   4  15        1.10       10.52      6.71 o 
  -5   4  15       85.29       93.91     13.35 o 
  -4   4  15      213.89      245.42     19.74 o 
  -3   4  15       13.00       21.87     17.40 o 
  -2   4  15        0.70        3.83     15.88 o 
  -1   4  15       25.35        6.86     12.68 o 
 -12   5  15        8.26       32.23     16.27 o 
 -11   5  15        0.35       28.25     12.56 o 
 -10   5  15        0.60        2.26     20.73 o 
  -9   5  15      146.92      157.70     15.11 o 
  -8   5  15        4.02       -2.52      9.94 o 
  -7   5  15       70.16       73.37     11.31 o 
  -6   5  15       23.19       21.90      8.23 o 
  -5   5  15       90.86       97.25     13.32 o 
  -4   5  15       78.00       90.48     13.65 o 
  -3   5  15      129.75      155.39     20.62 o 
  -2   5  15      273.24      312.14     34.01 o 
  -1   5  15      108.42      128.04     26.25 o 
 -11   6  15      373.60      394.57     22.71 o 
 -10   6  15        4.96       -5.37     11.99 o 
  -9   6  15        4.95       18.59      7.92 o 
  -8   6  15      112.31      105.39     12.47 o 
  -7   6  15      176.63      167.93     31.60 o 
  -6   6  15      129.57      137.41     13.99 o 
  -5   6  15      316.57      312.46     19.80 o 
  -4   6  15      711.56      782.06     29.02 o 
  -3   6  15       89.04      142.60     21.87 o 
  -2   6  15       16.72       -8.24     11.63 o 
  -1   6  15      195.28      221.07     25.04 o 
 -11   7  15       39.79       84.87     17.34 o 
 -10   7  15       23.21       50.01     12.79 o 
  -9   7  15       79.83      118.13     13.52 o 
  -8   7  15        3.04       23.37     11.25 o 
  -7   7  15       60.35       85.58     11.05 o 
  -6   7  15       93.85       97.79     12.43 o 
  -5   7  15       22.54       39.48      9.27 o 
  -4   7  15       13.81       13.71      8.74 o 
  -3   7  15       37.31       68.94     21.72 o 
  -2   7  15       15.75       24.26     13.80 o 
  -1   7  15       77.59      112.51     19.47 o 
 -11   8  15       13.33       46.70     15.54 o 
 -10   8  15       28.38       27.94     20.16 o 
  -9   8  15        6.67       28.06      8.70 o 
  -8   8  15       32.50       25.51      8.31 o 
  -7   8  15      137.05      120.37     15.08 o 
  -6   8  15      263.06      269.31     17.49 o 
  -5   8  15        0.95        8.14      6.56 o 
  -4   8  15      237.06      236.91     17.63 o 
  -3   8  15       79.16       91.01     21.35 o 
  -2   8  15        6.08       28.17     13.72 o 
  -1   8  15      135.91      115.65     19.32 o 
 -11   9  15       11.16       30.00     18.14 o 
 -10   9  15       10.62       84.95     28.81 o 
  -9   9  15       10.19       31.48     15.76 o 
  -8   9  15       96.42      107.23     27.46 o 
  -7   9  15        3.75        5.73      5.97 o 
  -6   9  15        4.65        2.52      8.26 o 
  -5   9  15        4.41       -2.19      7.29 o 
  -4   9  15       32.26       34.82      9.02 o 
  -3   9  15        5.93       16.48     11.08 o 
  -2   9  15       59.37       56.72     13.91 o 
 -10  10  15       12.79       44.69     23.26 o 
  -9  10  15        9.19       24.60     12.34 o 
  -8  10  15      266.39      267.65     18.01 o 
  -7  10  15       49.28       44.78      9.92 o 
  -6  10  15        0.33       15.55      9.45 o 
  -5  10  15      113.67      109.12     13.08 o 
  -4  10  15       20.40       29.15      9.33 o 
  -3  10  15        0.80        1.58      6.73 o 
  -2  10  15       90.51       97.23     16.83 o 
 -10  11  15       33.78       44.77     17.98 o 
  -9  11  15       89.30      135.23     27.02 o 
  -8  11  15      104.92      138.77     22.61 o 
  -7  11  15      199.15      214.28     16.78 o 
  -6  11  15      110.82      131.67     13.94 o 
  -5  11  15      258.28      303.10     18.79 o 
  -4  11  15      294.66      352.42     19.55 o 
  -3  11  15        7.02        6.61      6.50 o 
  -2  11  15      153.73       87.90     24.51 o 
 -10  12  15      453.29      507.46     73.75 o 
  -9  12  15       29.49       18.11     10.58 o 
  -8  12  15      135.33      111.52     19.85 o 
  -7  12  15       96.38       84.21     13.88 o 
  -6  12  15        4.83       10.53      6.54 o 
  -5  12  15      331.84      357.85     19.10 o 
  -4  12  15       79.88       88.18     12.01 o 
  -3  12  15      112.92      129.67     13.58 o 
  -9  13  15       32.41       44.68     14.65 o 
  -8  13  15       13.73       14.35     23.08 o 
  -7  13  15      124.55      137.36     18.13 o 
  -6  13  15       75.03       72.84     11.34 o 
  -5  13  15        0.86        7.38      6.12 o 
  -4  13  15        5.64       -2.64      5.33 o 
  -3  13  15        0.93       14.30      9.07 o 
  -9  14  15        4.78       32.00     23.53 o 
  -8  14  15       18.13       42.01     13.66 o 
  -7  14  15      151.86      155.33     18.28 o 
  -6  14  15        0.51        2.95      5.72 o 
  -5  14  15       25.33       21.47      5.86 o 
  -4  14  15        8.58       26.24     14.39 o 
  -8  15  15        1.14       18.24      9.15 o 
  -7  15  15        0.01        7.49      8.23 o 
  -6  15  15       78.81       89.07     13.39 o 
  -5  15  15      131.85      149.89     17.87 o 
  -6  16  15        0.63      -10.47     10.47 o 
 -11   0  16      533.41      656.81     80.78 o 
 -10   0  16      213.04      227.91     25.51 o 
  -9   0  16       41.07      -12.14     12.14 o 
  -8   0  16       96.73       66.27     17.62 o 
  -7   0  16      455.27      488.12     37.36 o 
  -6   0  16      104.68      132.03     24.44 o 
  -5   0  16        2.61      -11.35     11.35 o 
  -4   0  16      334.19      370.51     25.41 o 
  -3   0  16       27.03       50.69     18.40 o 
  -2   0  16      127.60      163.06     30.97 o 
 -11   1  16       64.76       69.69     12.09 o 
 -10   1  16      773.26      781.52     40.82 o 
  -9   1  16       29.96       13.91     20.93 o 
  -8   1  16      146.82      146.33     22.74 o 
  -7   1  16       76.76       91.67     13.60 o 
  -6   1  16      473.72      493.99     30.52 o 
  -5   1  16        1.14       -9.40      9.40 o 
  -4   1  16      134.89      172.20     16.98 o 
  -3   1  16        0.76       22.36     37.13 o 
  -2   1  16       30.35       29.28     11.79 o 
 -11   2  16       49.50       62.20     14.86 o 
 -10   2  16       96.15       94.51     15.59 o 
  -9   2  16      117.61      144.86     27.61 o 
  -8   2  16       23.47       18.87      8.01 o 
  -7   2  16       41.43       26.55      8.75 o 
  -6   2  16      314.28      346.26     37.32 o 
  -5   2  16       25.73       44.40     14.24 o 
  -4   2  16      112.16      120.27     14.61 o 
  -3   2  16        2.16        5.30     10.29 o 
  -2   2  16        3.45       26.47     12.20 o 
 -11   3  16        8.69       12.03     14.61 o 
 -10   3  16        0.01       13.38      8.60 o 
  -9   3  16       17.39       12.87      7.60 o 
  -8   3  16       36.85       40.99      8.52 o 
  -7   3  16      157.38      187.95     21.90 o 
  -6   3  16      213.74      248.33     19.17 o 
  -5   3  16      202.13      202.32     18.15 o 
  -4   3  16        1.08        9.59      8.13 o 
  -3   3  16       53.76       64.77     18.17 o 
  -2   3  16      131.00      169.12     23.25 o 
 -11   4  16      229.94      291.31     25.50 o 
 -10   4  16      309.60      324.66     23.42 o 
  -9   4  16       30.72       33.09      9.17 o 
  -8   4  16        0.48        8.02     10.64 o 
  -7   4  16       89.35      111.51     14.09 o 
  -6   4  16        0.02        5.19      6.42 o 
  -5   4  16       55.88       67.12     12.34 o 
  -4   4  16      123.82      117.80     14.98 o 
  -3   4  16      139.91      151.27     21.37 o 
  -2   4  16        4.65      -12.01     12.01 o 
 -11   5  16      214.52      264.08     25.65 o 
 -10   5  16       19.08       24.82     11.99 o 
  -9   5  16      202.34      211.85     32.37 o 
  -8   5  16      346.62      356.19     19.90 o 
  -7   5  16       49.72       32.90      9.54 o 
  -6   5  16      312.20      336.17     20.36 o 
  -5   5  16       70.92       91.20     13.06 o 
  -4   5  16      217.03      206.03     19.36 o 
  -3   5  16        3.82       11.41     25.70 o 
  -2   5  16       61.50      108.82     30.25 o 
 -11   6  16       11.28       27.82     20.95 o 
 -10   6  16      441.42      457.51     34.32 o 
  -9   6  16      217.90      251.21     17.65 o 
  -8   6  16       42.84       53.00     10.33 o 
  -7   6  16      115.23      157.09     36.11 o 
  -6   6  16        4.23        3.19      6.85 o 
  -5   6  16      220.84      211.79     19.98 o 
  -4   6  16       63.80       75.41     13.19 o 
  -3   6  16        0.56       24.70     19.30 o 
 -10   7  16      517.75      559.51     29.74 o 
  -9   7  16      142.84      165.77     16.19 o 
  -8   7  16       32.74       25.66      8.75 o 
  -7   7  16       19.72       12.20      8.22 o 
  -6   7  16       18.79       25.32      8.65 o 
  -5   7  16        0.00       11.50      7.02 o 
  -4   7  16        0.00        1.52      7.14 o 
  -3   7  16       14.61       17.21     19.64 o 
 -10   8  16       44.78       61.82     14.89 o 
  -9   8  16      108.57      136.99     16.43 o 
  -8   8  16       10.91        8.53      6.01 o 
  -7   8  16       88.56      101.98     12.25 o 
  -6   8  16      115.62      157.26     16.68 o 
  -5   8  16       64.52       88.32     11.71 o 
  -4   8  16       61.08       63.90     10.95 o 
  -3   8  16       30.83       65.42     16.20 o 
 -10   9  16        0.15       51.51     12.52 o 
  -9   9  16        8.77        1.91     14.15 o 
  -8   9  16       62.70       66.17     11.30 o 
  -7   9  16      194.21      175.43     24.05 o 
  -6   9  16        5.01       -3.13      7.46 o 
  -5   9  16       15.02       19.72      8.46 o 
  -4   9  16       66.82       92.44     11.54 o 
  -3   9  16       15.52       24.49     22.36 o 
  -9  10  16        3.15        5.83     20.25 o 
  -8  10  16      147.76      147.06     15.04 o 
  -7  10  16       27.60       27.24      8.71 o 
  -6  10  16       36.56       45.69      9.64 o 
  -5  10  16        9.65        3.82      8.84 o 
  -4  10  16        2.74        2.61      6.64 o 
  -9  11  16       70.35       61.23     15.03 o 
  -8  11  16        0.00       17.06      7.79 o 
  -7  11  16       66.52       60.93     15.07 o 
  -6  11  16       16.68       31.58      9.54 o 
  -5  11  16      113.63      141.07     14.40 o 
  -4  11  16        7.93       17.86      8.21 o 
  -8  12  16       76.25       71.39     21.07 o 
  -7  12  16      695.42      731.57     40.31 o 
  -6  12  16       88.11       97.15     12.83 o 
  -5  12  16       53.53       54.22     10.01 o 
  -7  13  16      149.87      177.83     29.40 o 
  -6  13  16       19.63       35.00     11.06 o 
 -10   1  17      206.15      201.15     17.56 o 
  -9   1  17       37.13       46.85     16.02 o 
  -8   1  17       20.10       29.37     10.51 o 
  -7   1  17       13.23        5.96     10.23 o 
  -6   1  17       22.15        1.34     17.84 o 
  -5   1  17      105.71       78.09     21.68 o 
  -4   1  17       74.93       96.73     23.69 o 
 -10   2  17      127.81      114.75     14.23 o 
  -9   2  17      146.36      109.81     15.26 o 
  -8   2  17      177.00      158.54     17.34 o 
  -7   2  17        9.08       12.52     13.33 o 
  -6   2  17      108.05      158.84     17.75 o 
  -5   2  17       40.58       48.83     10.93 o 
  -4   2  17       19.42        4.22      8.17 o 
 -10   3  17       90.87      154.92     18.80 o 
  -9   3  17      294.75      332.31     25.65 o 
  -8   3  17        6.38       13.36      7.62 o 
  -7   3  17      100.05      107.89     13.34 o 
  -6   3  17        2.30       23.07     10.56 o 
  -5   3  17        0.26        3.04      7.33 o 
  -4   3  17       50.42       62.37     13.17 o 
 -10   4  17       18.58       17.54     10.76 o 
  -9   4  17        2.71       18.71      9.52 o 
  -8   4  17       10.34        9.95     11.69 o 
  -7   4  17        7.65       32.67     12.49 o 
  -6   4  17      202.76      224.01     17.55 o 
  -5   4  17        0.07        8.30      9.21 o 
  -4   4  17        9.04        8.64      8.71 o 
  -9   5  17        8.17       33.25     10.54 o 
  -8   5  17        3.59       15.19      9.76 o 
  -7   5  17      202.14      216.28     18.84 o 
  -6   5  17       26.59       28.70      9.30 o 
  -5   5  17      182.67      153.04     20.72 o 
  -9   6  17       11.16       50.87     18.50 o 
  -8   6  17      187.34      174.93     15.79 o 
  -7   6  17      260.91      293.30     19.28 o 
  -6   6  17        3.06       -1.59      7.21 o 
  -5   6  17      112.79      118.67     13.58 o 
  -9   7  17      107.97      116.24     17.22 o 
  -8   7  17       23.14       13.04     15.29 o 
  -7   7  17      361.49      358.13     19.51 o 
  -6   7  17        1.69       10.90      9.76 o 
  -5   7  17        6.80       30.48     12.80 o 
  -8   8  17        8.29        9.61      8.44 o 
  -7   8  17        0.08       -0.22      6.92 o 
  -6   8  17       41.40       30.28     15.88 o 
  -7   9  17      277.82      333.23     31.03 o 
                                                 
